# Supplementary material for: The UHPLC-Orbitrap MS/MS and Network Pharmacology Strategies Reveal the Active Antioxidants of Bleeding Sap from Sponge Gourd in Treating Tuberculosis
Source: Int J Mol Sci. 2025 Oct 21;26(20):10231. doi: 10.3390/ijms262010231 (PMC12565323; doi:10.3390/ijms262010231)
Supplement: Supplementary file 1 [file ijms-26-10231-s001.zip]

Archive with 2 entries (2 files):
- Support information File 1 Compounds Identification.pdf
- Support information File 2 Network Pharmacology.xlsx
