# Supplementary material for: The UHPLC-Orbitrap MS/MS and Network Pharmacology Strategies Reveal the Active Antioxidants of Bleeding Sap from Sponge Gourd in Treating Tuberculosis
Source: Int J Mol Sci. 2025 Oct 21;26(20):10231. doi: 10.3390/ijms262010231 (PMC12565323; doi:10.3390/ijms262010231)
Supplement: Supplementary file 1 [file ijms-26-10231-s001.zip › Support information File 2 Network Pharmacology.xlsx]

## Sheet: Table S1
Table S1. Summary of DPPH radical scavenging activity (R)results
			0.1mg/ml	0.2mg/ml	0.3mg/ml	0.4mg/ml	0.5mg/ml	0.75mg/ml	1mg/ml	1.25mg/ml	1.5mg/ml	1.75mg/ml	2mg/ml	2.25mg/ml	2.5mg/ml
P1	R1		10.5319	12.8159	18.4519	17.0561
	R2		12.4987	16.7178	17.754	18.4519
	R3		10.5636	19.1287	17.3734	19.1498
2A	R1		20.0717	18.0235	14.8694	15.105
	R2		17.1224	14.9821	18.4025	14.1833
	R3		16.1393	15.0128	14.3779	15.7501
2B	R1		22.3349	23.9734	29.3497	29.7286	39.3605	35.8814	37.0085	43.1459	48.8668
	R2		19.6621	32.1147	27.7522	30.7424	34.2154	37.3882	37.8537	45.1305	50.1899
	R3		17.573	23.8198	25.8474	28.6841	29.5112	37.0942	38.1845	45.0937	46.9925
2C	R1		16.4515	16.6922	16.7797	18.6502
	R2		22.0958	16.8891	18.683	18.5189
	R3		14.9092	15.7077	18.683	21.3739
2D	R1		8.87114	12.3058	19.219	23.8022	36.3837	39.826	46.6373	51.7089	56.4743	75.7668	80.1028	78.4005	83.0577
	R2		13.6294	15.8827	20.6301	25.6399	32.7821	39.6423	46.8945	54.0978	58.0546	76.8267	80.6809	83.0255	86.141
	R3		10.0853	17.4907	22.0411	26.0337	33.7008	39.8628	46.233	54.6858	58.8632	74.6106	78.272	83.3628	75.4938
2E	R1		18.526	18.5471	21.8885	32.5685	41.5832	43.7053	49.8331	54.1249	64.5565	68.3796	73.0689	79.0108	81.9014
	R2		17.7963	21.2435	26.1394	31.3086	37.3629	43.6338	48.5098	58.5241	66.2017	71.5112	76.1522	79.7816	84.8884
	R3		18.1136	23.2103	25.7904	32.8857	43.0496	43.2403	52.5155	55.2694	63.8412	69.1987	66.9986	75.6383	82.9613
P3	R1		16.7592	14.2558	15.0728	5.37342
	R2		15.0623	13.0931	16.2983	15.8374
	R3		22.604	26.0396	31.413	15.2404
Vc	R1		96.2082	96.8158	96.1349	96.2292	97.401	96.65	96.9719	96.6142	96.6977	96.2582	95.8889	96.0013	95.4071
	R2		96.8995	96.8472	97.0462	96.3549	97.5799	97.6156	97.0792	96.9719	96.5188	97.9444	91.842	98.4583	96.2261
	R3		96.114	96.6586	96.8891	96.6377	96.5427	95.7558	96.793	93.5384	96.3042	95.3429	95.6962	96.3867	95.6962
Two-way ANOVA of (2B,2D,2E; 0.1~1.5 mg/mL）
ANOVA result
Table Analyzed	Data 11
Two-way ANOVA	Ordinary
Alpha	0.05
Source of Variation	% of total variation	P value	P value summary	Significant?
Interaction	5.053	<0.0001	****	Yes
Row Factor	11.59	<0.0001	****	Yes
Column Factor	83.09	<0.0001	****	Yes
ANOVA table	SS	DF	MS	F (DFn, DFd)	P value
Interaction	4611	24	192.1	F (24, 72) = 56.50	P<0.0001
Row Factor	10577	8	1322	F (8, 72) = 388.8	P<0.0001
Column Factor	75821	3	25274	F (3, 72) = 7432	P<0.0001
Residual	244.8	72	3.401
Data summary
Number of columns (Column Factor)	4
Number of rows (Row Factor)	9
Number of values	108
Multiple comparisons
Within each row, compare columns (simple effects within rows)
Number of families	9
Number of comparisons per family	6
Alpha	0.05
Tukey's multiple comparisons test	Mean Diff.	95.00% CI of diff.	Below threshold?	Summary	Adjusted P Value
Row 1
2B vs. 2D	8.995	5.035 to 12.95	Yes	****	<0.0001
2B vs. 2E	1.711	-2.249 to 5.671	No	ns	0.6683
2B vs. Vc	-76.55	-80.51 to -72.59	Yes	****	<0.0001
2D vs. 2E	-7.283	-11.24 to -3.323	Yes	****	<0.0001
2D vs. Vc	-85.55	-89.51 to -81.59	Yes	****	<0.0001
2E vs. Vc	-78.26	-82.22 to -74.30	Yes	****	<0.0001
Row 2
2B vs. 2D	11.41	7.450 to 15.37	Yes	****	<0.0001
2B vs. 2E	5.636	1.676 to 9.596	Yes	**	0.002
2B vs. Vc	-70.14	-74.10 to -66.18	Yes	****	<0.0001
2D vs. 2E	-5.774	-9.734 to -1.814	Yes	**	0.0015
2D vs. Vc	-81.55	-85.51 to -77.59	Yes	****	<0.0001
2E vs. Vc	-75.77	-79.73 to -71.81	Yes	****	<0.0001
Row 3
2B vs. 2D	7.02	3.060 to 10.98	Yes	****	<0.0001
2B vs. 2E	3.044	-0.9163 to 7.004	No	ns	0.1897
2B vs. Vc	-69.04	-73.00 to -65.08	Yes	****	<0.0001
2D vs. 2E	-3.976	-7.936 to -0.01607	Yes	*	0.0487
2D vs. Vc	-76.06	-80.02 to -72.10	Yes	****	<0.0001
2E vs. Vc	-72.08	-76.04 to -68.12	Yes	****	<0.0001
Row 4
2B vs. 2D	4.56	0.5998 to 8.520	Yes	*	0.0176
2B vs. 2E	-2.536	-6.496 to 1.424	No	ns	0.3394
2B vs. Vc	-66.69	-70.65 to -62.73	Yes	****	<0.0001
2D vs. 2E	-7.096	-11.06 to -3.136	Yes	****	<0.0001
2D vs. Vc	-71.25	-75.21 to -67.29	Yes	****	<0.0001
2E vs. Vc	-64.15	-68.11 to -60.19	Yes	****	<0.0001
Row 5
2B vs. 2D	0.0735	-3.886 to 4.033	No	ns	>0.9999
2B vs. 2E	-6.303	-10.26 to -2.343	Yes	***	0.0005
2B vs. Vc	-62.81	-66.77 to -58.85	Yes	****	<0.0001
2D vs. 2E	-6.376	-10.34 to -2.416	Yes	***	0.0004
2D vs. Vc	-62.89	-66.85 to -58.93	Yes	****	<0.0001
2E vs. Vc	-56.51	-60.47 to -52.55	Yes	****	<0.0001
Row 6
2B vs. 2D	-2.989	-6.949 to 0.9709	No	ns	0.2031
2B vs. 2E	-6.739	-10.70 to -2.779	Yes	***	0.0002
2B vs. Vc	-59.89	-63.85 to -55.93	Yes	****	<0.0001
2D vs. 2E	-3.749	-7.709 to 0.2105	No	ns	0.07
2D vs. Vc	-56.9	-60.86 to -52.94	Yes	****	<0.0001
2E vs. Vc	-53.15	-57.11 to -49.19	Yes	****	<0.0001
Row 7
2B vs. 2D	-8.906	-12.87 to -4.946	Yes	****	<0.0001
2B vs. 2E	-12.6	-16.56 to -8.644	Yes	****	<0.0001
2B vs. Vc	-59.27	-63.23 to -55.31	Yes	****	<0.0001
2D vs. 2E	-3.698	-7.658 to 0.2621	No	ns	0.0758
2D vs. Vc	-50.36	-54.32 to -46.40	Yes	****	<0.0001
2E vs. Vc	-46.66	-50.62 to -42.70	Yes	****	<0.0001
Row 8
2B vs. 2D	-9.041	-13.00 to -5.081	Yes	****	<0.0001
2B vs. 2E	-11.52	-15.48 to -7.556	Yes	****	<0.0001
2B vs. Vc	-51.25	-55.21 to -47.29	Yes	****	<0.0001
2D vs. 2E	-2.475	-6.435 to 1.485	No	ns	0.3609
2D vs. Vc	-42.21	-46.17 to -38.25	Yes	****	<0.0001
2E vs. Vc	-39.74	-43.70 to -35.78	Yes	****	<0.0001
Row 9
2B vs. 2D	-9.114	-13.07 to -5.154	Yes	****	<0.0001
2B vs. 2E	-16.18	-20.14 to -12.22	Yes	****	<0.0001
2B vs. Vc	-47.82	-51.78 to -43.86	Yes	****	<0.0001
2D vs. 2E	-7.069	-11.03 to -3.109	Yes	****	<0.0001
2D vs. Vc	-38.71	-42.67 to -34.75	Yes	****	<0.0001
2E vs. Vc	-31.64	-35.60 to -27.68	Yes	****	<0.0001
Test details	Mean 1	Mean 2	Mean Diff.	SE of diff.	N1	N2	q	DF
Row 1
2B vs. 2D	19.86	10.86	8.995	1.506	3	3	8.448	72
2B vs. 2E	19.86	18.15	1.711	1.506	3	3	1.607	72
2B vs. Vc	19.86	96.41	-76.55	1.506	3	3	71.9	72
2D vs. 2E	10.86	18.15	-7.283	1.506	3	3	6.841	72
2D vs. Vc	10.86	96.41	-85.55	1.506	3	3	80.35	72
2E vs. Vc	18.15	96.41	-78.26	1.506	3	3	73.51	72
Row 2
2B vs. 2D	26.64	15.23	11.41	1.506	3	3	10.72	72
2B vs. 2E	26.64	21	5.636	1.506	3	3	5.293	72
2B vs. Vc	26.64	96.77	-70.14	1.506	3	3	65.88	72
2D vs. 2E	15.23	21	-5.774	1.506	3	3	5.423	72
2D vs. Vc	15.23	96.77	-81.55	1.506	3	3	76.59	72
2E vs. Vc	21	96.77	-75.77	1.506	3	3	71.17	72
Row 3
2B vs. 2D	27.65	20.63	7.02	1.506	3	3	6.593	72
2B vs. 2E	27.65	24.61	3.044	1.506	3	3	2.859	72
2B vs. Vc	27.65	96.69	-69.04	1.506	3	3	64.85	72
2D vs. 2E	20.63	24.61	-3.976	1.506	3	3	3.735	72
2D vs. Vc	20.63	96.69	-76.06	1.506	3	3	71.44	72
2E vs. Vc	24.61	96.69	-72.08	1.506	3	3	67.71	72
Row 4
2B vs. 2D	29.72	25.16	4.56	1.506	3	3	4.283	72
2B vs. 2E	29.72	32.25	-2.536	1.506	3	3	2.382	72
2B vs. Vc	29.72	96.41	-66.69	1.506	3	3	62.64	72
2D vs. 2E	25.16	32.25	-7.096	1.506	3	3	6.665	72
2D vs. Vc	25.16	96.41	-71.25	1.506	3	3	66.92	72
2E vs. Vc	32.25	96.41	-64.15	1.506	3	3	60.26	72
Row 5
2B vs. 2D	34.36	34.29	0.0735	1.506	3	3	0.06904	72
2B vs. 2E	34.36	40.67	-6.303	1.506	3	3	5.92	72
2B vs. Vc	34.36	97.17	-62.81	1.506	3	3	59	72
2D vs. 2E	34.29	40.67	-6.376	1.506	3	3	5.989	72
2D vs. Vc	34.29	97.17	-62.89	1.506	3	3	59.07	72
2E vs. Vc	40.67	97.17	-56.51	1.506	3	3	53.08	72
Row 6
2B vs. 2D	36.79	39.78	-2.989	1.506	3	3	2.808	72
2B vs. 2E	36.79	43.53	-6.739	1.506	3	3	6.329	72
2B vs. Vc	36.79	96.67	-59.89	1.506	3	3	56.25	72
2D vs. 2E	39.78	43.53	-3.749	1.506	3	3	3.522	72
2D vs. Vc	39.78	96.67	-56.9	1.506	3	3	53.44	72
2E vs. Vc	43.53	96.67	-53.15	1.506	3	3	49.92	72
Row 7
2B vs. 2D	37.68	46.59	-8.906	1.506	3	3	8.365	72
2B vs. 2E	37.68	50.29	-12.6	1.506	3	3	11.84	72
2B vs. Vc	37.68	96.95	-59.27	1.506	3	3	55.67	72
2D vs. 2E	46.59	50.29	-3.698	1.506	3	3	3.473	72
2D vs. Vc	46.59	96.95	-50.36	1.506	3	3	47.3	72
2E vs. Vc	50.29	96.95	-46.66	1.506	3	3	43.83	72
Row 8
2B vs. 2D	44.46	53.5	-9.041	1.506	3	3	8.492	72
2B vs. 2E	44.46	55.97	-11.52	1.506	3	3	10.82	72
2B vs. Vc	44.46	95.71	-51.25	1.506	3	3	48.14	72
2D vs. 2E	53.5	55.97	-2.475	1.506	3	3	2.325	72
2D vs. Vc	53.5	95.71	-42.21	1.506	3	3	39.65	72
2E vs. Vc	55.97	95.71	-39.74	1.506	3	3	37.32	72
Row 9
2B vs. 2D	48.68	57.8	-9.114	1.506	3	3	8.561	72
2B vs. 2E	48.68	64.87	-16.18	1.506	3	3	15.2	72
2B vs. Vc	48.68	96.51	-47.82	1.506	3	3	44.92	72
2D vs. 2E	57.8	64.87	-7.069	1.506	3	3	6.64	72
2D vs. Vc	57.8	96.51	-38.71	1.506	3	3	36.36	72
2E vs. Vc	64.87	96.51	-31.64	1.506	3	3	29.72	72
Table S1. Summary of DPPH radical scavenging activity (R)results
			0.1mg/ml	0.2mg/ml	0.3mg/ml	0.4mg/ml	0.5mg/ml	0.75mg/ml	1mg/ml	1.25mg/ml	1.5mg/ml	1.75mg/ml	2mg/ml	2.25mg/ml	2.5mg/ml
P1	R1		10.5319	12.8159	18.4519	17.0561
	R2		12.4987	16.7178	17.754	18.4519
	R3		10.5636	19.1287	17.3734	19.1498
2A	R1		20.0717	18.0235	14.8694	15.105
	R2		17.1224	14.9821	18.4025	14.1833
	R3		16.1393	15.0128	14.3779	15.7501
2B	R1		22.3349	23.9734	29.3497	29.7286	39.3605	35.8814	37.0085	43.1459	48.8668
	R2		19.6621	32.1147	27.7522	30.7424	34.2154	37.3882	37.8537	45.1305	50.1899
	R3		17.573	23.8198	25.8474	28.6841	29.5112	37.0942	38.1845	45.0937	46.9925
2C	R1		16.4515	16.6922	16.7797	18.6502
	R2		22.0958	16.8891	18.683	18.5189
	R3		14.9092	15.7077	18.683	21.3739
2D	R1		8.87114	12.3058	19.219	23.8022	36.3837	39.826	46.6373	51.7089	56.4743	75.7668	80.1028	78.4005	83.0577
	R2		13.6294	15.8827	20.6301	25.6399	32.7821	39.6423	46.8945	54.0978	58.0546	76.8267	80.6809	83.0255	86.141
	R3		10.0853	17.4907	22.0411	26.0337	33.7008	39.8628	46.233	54.6858	58.8632	74.6106	78.272	83.3628	75.4938
2E	R1		18.526	18.5471	21.8885	32.5685	41.5832	43.7053	49.8331	54.1249	64.5565	68.3796	73.0689	79.0108	81.9014
	R2		17.7963	21.2435	26.1394	31.3086	37.3629	43.6338	48.5098	58.5241	66.2017	71.5112	76.1522	79.7816	84.8884
	R3		18.1136	23.2103	25.7904	32.8857	43.0496	43.2403	52.5155	55.2694	63.8412	69.1987	66.9986	75.6383	82.9613
P3	R1		16.7592	14.2558	15.0728	5.37342
	R2		15.0623	13.0931	16.2983	15.8374
	R3		22.604	26.0396	31.413	15.2404
Vc	R1		96.2082	96.8158	96.1349	96.2292	97.401	96.65	96.9719	96.6142	96.6977	96.2582	95.8889	96.0013	95.4071
	R2		96.8995	96.8472	97.0462	96.3549	97.5799	97.6156	97.0792	96.9719	96.5188	97.9444	91.842	98.4583	96.2261
	R3		96.114	96.6586	96.8891	96.6377	96.5427	95.7558	96.793	93.5384	96.3042	95.3429	95.6962	96.3867	95.6962
Two-way ANOVA (P1~Vc; 0.10~0.40 mg/mL)										Two-way ANOVA (2B&2E; 0.10~1.50 mg/mL)
										Two-way ANOVA	Ordinary						Compare each cell mean with the other cell mean in that row
Two-way ANOVA	Ordinary									Alpha	0.05
Alpha	0.05																Number of families	1
										Source of Variation	% of total variation	P value	P value summary	Significant?			Number of comparisons per family	9
Source of Variation	% of total variation	P value	P value summary	Significant?						Interaction	7.764	<0.0001	****	Yes			Alpha	0.05
Interaction	1.161	<0.0001	****	Yes						Row Factor	86.25	<0.0001	****	Yes
Row Factor	0.5072	<0.0001	****	Yes						Column Factor	3.89	<0.0001	****	Yes			Šídák's multiple comparisons test	Mean Diff.	95.00% CI of diff.	Below threshold?	Summary	Adjusted P Value
Column Factor	97.45	<0.0001	****	Yes
										ANOVA table	SS	DF	MS	F (DFn, DFd)	P value		2B - 2E
ANOVA table	SS	DF	MS	F (DFn, DFd)	P value					Interaction	688.5	8	86.06	F (8, 36) = 16.66	P<0.0001		Row 1	1.711	-3.747 to 7.170	No	ns	0.9826
Interaction	760.6	21	36.22	F (21, 64) = 4.002	P<0.0001					Row Factor	7648	8	956	F (8, 36) = 185.0	P<0.0001		Row 2	5.636	0.1770 to 11.09	Yes	*	0.0392
Row Factor	332.1	3	110.7	F (3, 64) = 12.23	P<0.0001					Column Factor	344.9	1	344.9	F (1, 36) = 66.76	P<0.0001		Row 3	3.044	-2.415 to 8.502	No	ns	0.6486
Column Factor	63821	7	9117	F (7, 64) = 1007	P<0.0001					Residual	186	36	5.166				Row 4	-2.536	-7.995 to 2.923	No	ns	0.8329
Residual	579.3	64	9.051														Row 5	-6.303	-11.76 to -0.8442	Yes	*	0.015
										Difference between column means							Row 6	-6.739	-12.20 to -1.280	Yes	**	0.0078
Data summary										Mean of 2B	33.98						Row 7	-12.6	-18.06 to -7.145	Yes	****	<0.0001
Number of columns (Column Factor)	8									Mean of 2E	39.04						Row 8	-11.52	-16.97 to -6.057	Yes	****	<0.0001
Number of rows (Row Factor)	4									Difference between means	-5.054						Row 9	-16.18	-21.64 to -10.72	Yes	****	<0.0001
Number of values	96									SE of difference	0.6186
										95% CI of difference	-6.309 to -3.800
																	Test details	Mean 1	Mean 2	Mean Diff.	SE of diff.	N1	N2	t	DF
Within each row, compare columns (simple effects within rows)										Data summary
										Number of columns (Column Factor)	2						2B - 2E
Number of families	4									Number of rows (Row Factor)	9						Row 1	19.86	18.15	1.711	1.856	3	3	0.9221	36
Number of comparisons per family	28									Number of values	54						Row 2	26.64	21	5.636	1.856	3	3	3.037	36
Alpha	0.05																Row 3	27.65	24.61	3.044	1.856	3	3	1.64	36
																	Row 4	29.72	32.25	-2.536	1.856	3	3	1.366	36
Tukey's multiple comparisons test	Mean Diff.	95.00% CI of diff.	Below threshold?	Summary	Adjusted P Value												Row 5	34.36	40.67	-6.303	1.856	3	3	3.396	36
																	Row 6	36.79	43.53	-6.739	1.856	3	3	3.631	36
Row 1																	Row 7	37.68	50.29	-12.6	1.856	3	3	6.791	36
P1 vs. 2A	-6.58	-14.28 to 1.117	No	ns	0.1482												Row 8	44.46	55.97	-11.52	1.856	3	3	6.205	36
P1 vs. 2B	-8.659	-16.36 to -0.9616	Yes	*	0.0169												Row 9	48.68	64.87	-16.18	1.856	3	3	8.72	36
P1 vs. 2C	-6.621	-14.32 to 1.076	No	ns	0.143
P1 vs. 2D	0.3361	-7.361 to 8.033	No	ns	>0.9999					Two-way ANOVA (2D&2E; 0.10~1.50 mg/mL)
P1 vs. 2E	-6.947	-14.64 to 0.7498	No	ns	0.106
P1 vs. P3	-6.944	-14.64 to 0.7532	No	ns	0.1064					Two-way ANOVA	Ordinary						Compare each cell mean with the other cell mean in that row
P1 vs. Control（Vc）	-85.21	-92.91 to -77.51	Yes	****	<0.0001					Alpha	0.05
2A vs. 2B	-2.079	-9.776 to 5.618	No	ns	0.9896												Number of families	1
2A vs. 2C	-0.04108	-7.738 to 7.656	No	ns	>0.9999					Source of Variation	% of total variation	P value	P value summary	Significant?			Number of comparisons per family	9
2A vs. 2D	6.916	-0.7812 to 14.61	No	ns	0.1092					Interaction	0.2889	0.1596	ns	No			Alpha	0.05
2A vs. 2E	-0.3675	-8.064 to 7.329	No	ns	>0.9999					Row Factor	96.15	<0.0001	****	Yes
2A vs. P3	-0.364	-8.061 to 7.333	No	ns	>0.9999					Column Factor	2.746	<0.0001	****	Yes			Šídák's multiple comparisons test	Mean Diff.	95.00% CI of diff.	Below threshold?	Summary	Adjusted P Value
2A vs. Control（Vc）	-78.63	-86.33 to -70.93	Yes	****	<0.0001
2B vs. 2C	2.038	-5.659 to 9.735	No	ns	0.9907					ANOVA table	SS	DF	MS	F (DFn, DFd)	P value		2D - 2E
2B vs. 2D	8.995	1.298 to 16.69	Yes	*	0.0113					Interaction	39.55	8	4.944	F (8, 36) = 1.599	P=0.1596		Row 1	-7.283	-11.51 to -3.060	Yes	***	0.0001
2B vs. 2E	1.711	-5.986 to 9.408	No	ns	0.9968					Row Factor	13166	8	1646	F (8, 36) = 532.3	P<0.0001		Row 2	-5.774	-9.997 to -1.551	Yes	**	0.0025
2B vs. P3	1.715	-5.982 to 9.412	No	ns	0.9968					Column Factor	376	1	376	F (1, 36) = 121.6	P<0.0001		Row 3	-3.976	-8.199 to 0.2468	No	ns	0.0767
2B vs. Control（Vc）	-76.55	-84.25 to -68.85	Yes	****	<0.0001					Residual	111.3	36	3.092				Row 4	-7.096	-11.32 to -2.873	Yes	***	0.0002
2C vs. 2D	6.957	-0.7401 to 14.65	No	ns	0.1051												Row 5	-6.376	-10.60 to -2.153	Yes	***	0.0007
2C vs. 2E	-0.3264	-8.023 to 7.371	No	ns	>0.9999					Difference between column means							Row 6	-3.749	-7.972 to 0.4735	No	ns	0.1116
2C vs. P3	-0.323	-8.020 to 7.374	No	ns	>0.9999					Mean of 2D	33.76						Row 7	-3.698	-7.921 to 0.5250	No	ns	0.1212
2C vs. Control（Vc）	-78.59	-86.29 to -70.89	Yes	****	<0.0001					Mean of 2E	39.04						Row 8	-2.475	-6.698 to 1.748	No	ns	0.5857
2D vs. 2E	-7.283	-14.98 to 0.4137	No	ns	0.0765					Difference between means	-5.277						Row 9	-7.069	-11.29 to -2.846	Yes	***	0.0002
2D vs. P3	-7.28	-14.98 to 0.4171	No	ns	0.0768					SE of difference	0.4786
2D vs. Control（Vc）	-85.55	-93.24 to -77.85	Yes	****	<0.0001					95% CI of difference	-6.248 to -4.307
2E vs. P3	0.00346	-7.694 to 7.700	No	ns	>0.9999												Test details	Mean 1	Mean 2	Mean Diff.	SE of diff.	N1	N2	t	DF
2E vs. Control（Vc）	-78.26	-85.96 to -70.56	Yes	****	<0.0001					Data summary
P3 vs. Control（Vc）	-78.27	-85.96 to -70.57	Yes	****	<0.0001					Number of columns (Column Factor)	2						2D - 2E
										Number of rows (Row Factor)	9						Row 1	10.86	18.15	-7.283	1.436	3	3	5.073	36
Row 2										Number of values	54						Row 2	15.23	21	-5.774	1.436	3	3	4.022	36
P1 vs. 2A	0.2146	-7.482 to 7.912	No	ns	>0.9999												Row 3	20.63	24.61	-3.976	1.436	3	3	2.769	36
P1 vs. 2B	-10.42	-18.11 to -2.718	Yes	**	0.0018												Row 4	25.16	32.25	-7.096	1.436	3	3	4.942	36
P1 vs. 2C	-0.2089	-7.906 to 7.488	No	ns	>0.9999												Row 5	34.29	40.67	-6.376	1.436	3	3	4.441	36
P1 vs. 2D	0.9944	-6.703 to 8.691	No	ns	>0.9999												Row 6	39.78	43.53	-3.749	1.436	3	3	2.612	36
P1 vs. 2E	-4.78	-12.48 to 2.917	No	ns	0.5257												Row 7	46.59	50.29	-3.698	1.436	3	3	2.576	36
P1 vs. P3	-1.575	-9.272 to 6.122	No	ns	0.9981												Row 8	53.5	55.97	-2.475	1.436	3	3	1.724	36
P1 vs. Control（Vc）	-80.55	-88.25 to -72.86	Yes	****	<0.0001												Row 9	57.8	64.87	-7.069	1.436	3	3	4.924	36
2A vs. 2B	-10.63	-18.33 to -2.933	Yes	**	0.0013
2A vs. 2C	-0.4235	-8.121 to 7.273	No	ns	>0.9999					Two-way ANOVA (2E&Vc; 0.10~2.50 mg/mL)
2A vs. 2D	0.7797	-6.917 to 8.477	No	ns	>0.9999
2A vs. 2E	-4.994	-12.69 to 2.703	No	ns	0.4686					Two-way ANOVA	Ordinary						Number of families	1
2A vs. P3	-1.79	-9.487 to 5.907	No	ns	0.9958					Alpha	0.05						Number of comparisons per family	13
2A vs. Control（Vc）	-80.77	-88.46 to -73.07	Yes	****	<0.0001												Alpha	0.05
2B vs. 2C	10.21	2.509 to 17.90	Yes	**	0.0024					Source of Variation	% of total variation	P value	P value summary	Significant?
2B vs. 2D	11.41	3.713 to 19.11	Yes	***	0.0004					Interaction	15.47	<0.0001	****	Yes			Šídák's multiple comparisons test	Mean Diff.	95.00% CI of diff.	Below threshold?	Summary	Adjusted P Value
2B vs. 2E	5.636	-2.061 to 13.33	No	ns	0.3128					Row Factor	14.71	<0.0001	****	Yes
2B vs. P3	8.84	1.143 to 16.54	Yes	*	0.0136					Column Factor	69.56	<0.0001	****	Yes			2E - Vc
2B vs. Control（Vc）	-70.14	-77.83 to -62.44	Yes	****	<0.0001												Row 1	-78.26	-82.51 to -74.02	Yes	****	<0.0001
2C vs. 2D	1.203	-6.494 to 8.900	No	ns	0.9997					ANOVA table	SS	DF	MS	F (DFn, DFd)	P value		Row 2	-75.77	-80.02 to -71.53	Yes	****	<0.0001
2C vs. 2E	-4.571	-12.27 to 3.126	No	ns	0.5822					Interaction	9194	12	766.2	F (12, 52) = 258.3	P<0.0001		Row 3	-72.08	-76.33 to -67.84	Yes	****	<0.0001
2C vs. P3	-1.367	-9.063 to 6.330	No	ns	0.9992					Row Factor	8742	12	728.5	F (12, 52) = 245.6	P<0.0001		Row 4	-64.15	-68.40 to -59.91	Yes	****	<0.0001
2C vs. Control（Vc）	-80.34	-88.04 to -72.65	Yes	****	<0.0001					Column Factor	41334	1	41334	F (1, 52) = 13935	P<0.0001		Row 5	-56.51	-60.75 to -52.27	Yes	****	<0.0001
2D vs. 2E	-5.774	-13.47 to 1.923	No	ns	0.2835					Residual	154.2	52	2.966				Row 6	-53.15	-57.39 to -48.90	Yes	****	<0.0001
2D vs. P3	-2.57	-10.27 to 5.127	No	ns	0.9652												Row 7	-46.66	-50.91 to -42.42	Yes	****	<0.0001
2D vs. Control（Vc）	-81.55	-89.24 to -73.85	Yes	****	<0.0001					Difference between column means							Row 8	-39.74	-43.98 to -35.49	Yes	****	<0.0001
2E vs. P3	3.204	-4.493 to 10.90	No	ns	0.8939					Mean of 2E	50.35						Row 9	-31.64	-35.88 to -27.40	Yes	****	<0.0001
2E vs. Control（Vc）	-75.77	-83.47 to -68.08	Yes	****	<0.0001					Mean of Vc	96.39						Row 10	-26.82	-31.06 to -22.58	Yes	****	<0.0001
P3 vs. Control（Vc）	-78.98	-86.67 to -71.28	Yes	****	<0.0001					Difference between means	-46.04						Row 11	-22.4	-26.65 to -18.16	Yes	****	<0.0001
										SE of difference	0.39						Row 12	-18.81	-23.05 to -14.56	Yes	****	<0.0001
Row 3										95% CI of difference	-46.82 to -45.26						Row 13	-12.53	-16.77 to -8.283	Yes	****	<0.0001
P1 vs. 2A	1.977	-5.720 to 9.674	No	ns	0.9923
P1 vs. 2B	-9.79	-17.49 to -2.093	Yes	**	0.0041					Data summary
P1 vs. 2C	-0.1888	-7.886 to 7.508	No	ns	>0.9999					Number of columns (Column Factor)	2						Test details	Mean 1	Mean 2	Mean Diff.	SE of diff.	N1	N2	t	DF
P1 vs. 2D	-2.77	-10.47 to 4.927	No	ns	0.9482					Number of rows (Row Factor)	13
P1 vs. 2E	-6.746	-14.44 to 0.9507	No	ns	0.1277					Number of values	78						2E - Vc
P1 vs. P3	-3.068	-10.77 to 4.629	No	ns	0.9136												Row 1	18.15	96.41	-78.26	1.406	3	3	55.66	52
P1 vs. Control（Vc）	-78.83	-86.53 to -71.13	Yes	****	<0.0001												Row 2	21	96.77	-75.77	1.406	3	3	53.89	52
2A vs. 2B	-11.77	-19.46 to -4.070	Yes	***	0.0003												Row 3	24.61	96.69	-72.08	1.406	3	3	51.26	52
2A vs. 2C	-2.165	-9.862 to 5.532	No	ns	0.9867												Row 4	32.25	96.41	-64.15	1.406	3	3	45.62	52
2A vs. 2D	-4.747	-12.44 to 2.950	No	ns	0.5345												Row 5	40.67	97.17	-56.51	1.406	3	3	40.19	52
2A vs. 2E	-8.723	-16.42 to -1.026	Yes	*	0.0157												Row 6	43.53	96.67	-53.15	1.406	3	3	37.8	52
2A vs. P3	-5.045	-12.74 to 2.652	No	ns	0.4553												Row 7	50.29	96.95	-46.66	1.406	3	3	33.18	52
2A vs. Control（Vc）	-80.81	-88.50 to -73.11	Yes	****	<0.0001												Row 8	55.97	95.71	-39.74	1.406	3	3	28.26	52
2B vs. 2C	9.601	1.904 to 17.30	Yes	**	0.0053												Row 9	64.87	96.51	-31.64	1.406	3	3	22.5	52
2B vs. 2D	7.02	-0.6773 to 14.72	No	ns	0.099												Row 10	69.7	96.52	-26.82	1.406	3	3	19.07	52
2B vs. 2E	3.044	-4.653 to 10.74	No	ns	0.9169												Row 11	72.07	94.48	-22.4	1.406	3	3	15.93	52
2B vs. P3	6.722	-0.9753 to 14.42	No	ns	0.1306												Row 12	78.14	96.95	-18.81	1.406	3	3	13.37	52
2B vs. Control（Vc）	-69.04	-76.74 to -61.34	Yes	****	<0.0001												Row 13	83.25	95.78	-12.53	1.406	3	3	8.908	52
2C vs. 2D	-2.581	-10.28 to 5.116	No	ns	0.9643
2C vs. 2E	-6.558	-14.25 to 1.139	No	ns	0.1512
2C vs. P3	-2.879	-10.58 to 4.818	No	ns	0.9369
2C vs. Control（Vc）	-78.64	-86.34 to -70.94	Yes	****	<0.0001
2D vs. 2E	-3.976	-11.67 to 3.721	No	ns	0.7375
2D vs. P3	-0.298	-7.995 to 7.399	No	ns	>0.9999
2D vs. Control（Vc）	-76.06	-83.76 to -68.36	Yes	****	<0.0001
2E vs. P3	3.678	-4.019 to 11.38	No	ns	0.806
2E vs. Control（Vc）	-72.08	-79.78 to -64.39	Yes	****	<0.0001
P3 vs. Control（Vc）	-75.76	-83.46 to -68.07	Yes	****	<0.0001
Row 4
P1 vs. 2A	3.207	-4.490 to 10.90	No	ns	0.8935
P1 vs. 2B	-11.5	-19.20 to -3.802	Yes	***	0.0004
P1 vs. 2C	-1.295	-8.992 to 6.402	No	ns	0.9995
P1 vs. 2D	-6.939	-14.64 to 0.7577	No	ns	0.1068
P1 vs. 2E	-14.03	-21.73 to -6.338	Yes	****	<0.0001
P1 vs. P3	6.069	-1.628 to 13.77	No	ns	0.2269
P1 vs. Control（Vc）	-78.19	-85.88 to -70.49	Yes	****	<0.0001
2A vs. 2B	-14.71	-22.40 to -7.009	Yes	****	<0.0001
2A vs. 2C	-4.502	-12.20 to 3.195	No	ns	0.6009
2A vs. 2D	-10.15	-17.84 to -2.449	Yes	**	0.0026
2A vs. 2E	-17.24	-24.94 to -9.544	Yes	****	<0.0001
2A vs. P3	2.862	-4.835 to 10.56	No	ns	0.9388
2A vs. Control（Vc）	-81.39	-89.09 to -73.70	Yes	****	<0.0001
2B vs. 2C	10.2	2.507 to 17.90	Yes	**	0.0024
2B vs. 2D	4.56	-3.137 to 12.26	No	ns	0.5851
2B vs. 2E	-2.536	-10.23 to 5.161	No	ns	0.9676
2B vs. P3	17.57	9.871 to 25.26	Yes	****	<0.0001
2B vs. Control（Vc）	-66.69	-74.39 to -58.99	Yes	****	<0.0001
2C vs. 2D	-5.644	-13.34 to 2.053	No	ns	0.3109
2C vs. 2E	-12.74	-20.44 to -5.043	Yes	****	<0.0001
2C vs. P3	7.364	-0.3331 to 15.06	No	ns	0.0706
2C vs. Control（Vc）	-76.89	-84.59 to -69.20	Yes	****	<0.0001
2D vs. 2E	-7.096	-14.79 to 0.6013	No	ns	0.092
2D vs. P3	13.01	5.311 to 20.71	Yes	****	<0.0001
2D vs. Control（Vc）	-71.25	-78.95 to -63.55	Yes	****	<0.0001
2E vs. P3	20.1	12.41 to 27.80	Yes	****	<0.0001
2E vs. Control（Vc）	-64.15	-71.85 to -56.46	Yes	****	<0.0001
P3 vs. Control（Vc）	-84.26	-91.95 to -76.56	Yes	****	<0.0001
Test details	Mean 1	Mean 2	Mean Diff.	SE of diff.	N1	N2	q	DF
Row 1
P1 vs. 2A	11.2	17.78	-6.58	2.456	3	3	3.788	64
P1 vs. 2B	11.2	19.86	-8.659	2.456	3	3	4.985	64
P1 vs. 2C	11.2	17.82	-6.621	2.456	3	3	3.812	64
P1 vs. 2D	11.2	10.86	0.3361	2.456	3	3	0.1935	64
P1 vs. 2E	11.2	18.15	-6.947	2.456	3	3	4	64
P1 vs. P3	11.2	18.14	-6.944	2.456	3	3	3.998	64
P1 vs. Control（Vc）	11.2	96.41	-85.21	2.456	3	3	49.06	64
2A vs. 2B	17.78	19.86	-2.079	2.456	3	3	1.197	64
2A vs. 2C	17.78	17.82	-0.04108	2.456	3	3	0.02365	64
2A vs. 2D	17.78	10.86	6.916	2.456	3	3	3.982	64
2A vs. 2E	17.78	18.15	-0.3675	2.456	3	3	0.2116	64
2A vs. P3	17.78	18.14	-0.364	2.456	3	3	0.2096	64
2A vs. Control（Vc）	17.78	96.41	-78.63	2.456	3	3	45.27	64
2B vs. 2C	19.86	17.82	2.038	2.456	3	3	1.173	64
2B vs. 2D	19.86	10.86	8.995	2.456	3	3	5.178	64
2B vs. 2E	19.86	18.15	1.711	2.456	3	3	0.9852	64
2B vs. P3	19.86	18.14	1.715	2.456	3	3	0.9872	64
2B vs. Control（Vc）	19.86	96.41	-76.55	2.456	3	3	44.07	64
2C vs. 2D	17.82	10.86	6.957	2.456	3	3	4.005	64
2C vs. 2E	17.82	18.15	-0.3264	2.456	3	3	0.1879	64
2C vs. P3	17.82	18.14	-0.323	2.456	3	3	0.1859	64
2C vs. Control（Vc）	17.82	96.41	-78.59	2.456	3	3	45.24	64
2D vs. 2E	10.86	18.15	-7.283	2.456	3	3	4.193	64
2D vs. P3	10.86	18.14	-7.28	2.456	3	3	4.191	64
2D vs. Control（Vc）	10.86	96.41	-85.55	2.456	3	3	49.25	64
2E vs. P3	18.15	18.14	0.00346	2.456	3	3	0.001992	64
2E vs. Control（Vc）	18.15	96.41	-78.26	2.456	3	3	45.06	64
P3 vs. Control（Vc）	18.14	96.41	-78.27	2.456	3	3	45.06	64
Row 2
P1 vs. 2A	16.22	16.01	0.2146	2.456	3	3	0.1236	64
P1 vs. 2B	16.22	26.64	-10.42	2.456	3	3	5.996	64
P1 vs. 2C	16.22	16.43	-0.2089	2.456	3	3	0.1203	64
P1 vs. 2D	16.22	15.23	0.9944	2.456	3	3	0.5725	64
P1 vs. 2E	16.22	21	-4.78	2.456	3	3	2.752	64
P1 vs. P3	16.22	17.8	-1.575	2.456	3	3	0.907	64
P1 vs. Control（Vc）	16.22	96.77	-80.55	2.456	3	3	46.38	64
2A vs. 2B	16.01	26.64	-10.63	2.456	3	3	6.12	64
2A vs. 2C	16.01	16.43	-0.4235	2.456	3	3	0.2438	64
2A vs. 2D	16.01	15.23	0.7797	2.456	3	3	0.4489	64
2A vs. 2E	16.01	21	-4.994	2.456	3	3	2.875	64
2A vs. P3	16.01	17.8	-1.79	2.456	3	3	1.031	64
2A vs. Control（Vc）	16.01	96.77	-80.77	2.456	3	3	46.5	64
2B vs. 2C	26.64	16.43	10.21	2.456	3	3	5.876	64
2B vs. 2D	26.64	15.23	11.41	2.456	3	3	6.569	64
2B vs. 2E	26.64	21	5.636	2.456	3	3	3.244	64
2B vs. P3	26.64	17.8	8.84	2.456	3	3	5.089	64
2B vs. Control（Vc）	26.64	96.77	-70.14	2.456	3	3	40.38	64
2C vs. 2D	16.43	15.23	1.203	2.456	3	3	0.6927	64
2C vs. 2E	16.43	21	-4.571	2.456	3	3	2.631	64
2C vs. P3	16.43	17.8	-1.367	2.456	3	3	0.7867	64
2C vs. Control（Vc）	16.43	96.77	-80.34	2.456	3	3	46.26	64
2D vs. 2E	15.23	21	-5.774	2.456	3	3	3.324	64
2D vs. P3	15.23	17.8	-2.57	2.456	3	3	1.479	64
2D vs. Control（Vc）	15.23	96.77	-81.55	2.456	3	3	46.95	64
2E vs. P3	21	17.8	3.204	2.456	3	3	1.845	64
2E vs. Control（Vc）	21	96.77	-75.77	2.456	3	3	43.62	64
P3 vs. Control（Vc）	17.8	96.77	-78.98	2.456	3	3	45.47	64
Row 3
P1 vs. 2A	17.86	15.88	1.977	2.456	3	3	1.138	64
P1 vs. 2B	17.86	27.65	-9.79	2.456	3	3	5.636	64
P1 vs. 2C	17.86	18.05	-0.1888	2.456	3	3	0.1087	64
P1 vs. 2D	17.86	20.63	-2.77	2.456	3	3	1.595	64
P1 vs. 2E	17.86	24.61	-6.746	2.456	3	3	3.884	64
P1 vs. P3	17.86	20.93	-3.068	2.456	3	3	1.766	64
P1 vs. Control（Vc）	17.86	96.69	-78.83	2.456	3	3	45.38	64
2A vs. 2B	15.88	27.65	-11.77	2.456	3	3	6.774	64
2A vs. 2C	15.88	18.05	-2.165	2.456	3	3	1.247	64
2A vs. 2D	15.88	20.63	-4.747	2.456	3	3	2.733	64
2A vs. 2E	15.88	24.61	-8.723	2.456	3	3	5.022	64
2A vs. P3	15.88	20.93	-5.045	2.456	3	3	2.904	64
2A vs. Control（Vc）	15.88	96.69	-80.81	2.456	3	3	46.52	64
2B vs. 2C	27.65	18.05	9.601	2.456	3	3	5.528	64
2B vs. 2D	27.65	20.63	7.02	2.456	3	3	4.041	64
2B vs. 2E	27.65	24.61	3.044	2.456	3	3	1.752	64
2B vs. P3	27.65	20.93	6.722	2.456	3	3	3.87	64
2B vs. Control（Vc）	27.65	96.69	-69.04	2.456	3	3	39.75	64
2C vs. 2D	18.05	20.63	-2.581	2.456	3	3	1.486	64
2C vs. 2E	18.05	24.61	-6.558	2.456	3	3	3.775	64
2C vs. P3	18.05	20.93	-2.879	2.456	3	3	1.658	64
2C vs. Control（Vc）	18.05	96.69	-78.64	2.456	3	3	45.27	64
2D vs. 2E	20.63	24.61	-3.976	2.456	3	3	2.289	64
2D vs. P3	20.63	20.93	-0.298	2.456	3	3	0.1716	64
2D vs. Control（Vc）	20.63	96.69	-76.06	2.456	3	3	43.79	64
2E vs. P3	24.61	20.93	3.678	2.456	3	3	2.118	64
2E vs. Control（Vc）	24.61	96.69	-72.08	2.456	3	3	41.5	64
P3 vs. Control（Vc）	20.93	96.69	-75.76	2.456	3	3	43.62	64
Row 4
P1 vs. 2A	18.22	15.01	3.207	2.456	3	3	1.846	64
P1 vs. 2B	18.22	29.72	-11.5	2.456	3	3	6.62	64
P1 vs. 2C	18.22	19.51	-1.295	2.456	3	3	0.7456	64
P1 vs. 2D	18.22	25.16	-6.939	2.456	3	3	3.995	64
P1 vs. 2E	18.22	32.25	-14.03	2.456	3	3	8.08	64
P1 vs. P3	18.22	12.15	6.069	2.456	3	3	3.494	64
P1 vs. Control（Vc）	18.22	96.41	-78.19	2.456	3	3	45.01	64
2A vs. 2B	15.01	29.72	-14.71	2.456	3	3	8.466	64
2A vs. 2C	15.01	19.51	-4.502	2.456	3	3	2.592	64
2A vs. 2D	15.01	25.16	-10.15	2.456	3	3	5.841	64
2A vs. 2E	15.01	32.25	-17.24	2.456	3	3	9.926	64
2A vs. P3	15.01	12.15	2.862	2.456	3	3	1.648	64
2A vs. Control（Vc）	15.01	96.41	-81.39	2.456	3	3	46.86	64
2B vs. 2C	29.72	19.51	10.2	2.456	3	3	5.875	64
2B vs. 2D	29.72	25.16	4.56	2.456	3	3	2.625	64
2B vs. 2E	29.72	32.25	-2.536	2.456	3	3	1.46	64
2B vs. P3	29.72	12.15	17.57	2.456	3	3	10.11	64
2B vs. Control（Vc）	29.72	96.41	-66.69	2.456	3	3	38.39	64
2C vs. 2D	19.51	25.16	-5.644	2.456	3	3	3.249	64
2C vs. 2E	19.51	32.25	-12.74	2.456	3	3	7.335	64
2C vs. P3	19.51	12.15	7.364	2.456	3	3	4.239	64
2C vs. Control（Vc）	19.51	96.41	-76.89	2.456	3	3	44.27	64
2D vs. 2E	25.16	32.25	-7.096	2.456	3	3	4.085	64
2D vs. P3	25.16	12.15	13.01	2.456	3	3	7.489	64
2D vs. Control（Vc）	25.16	96.41	-71.25	2.456	3	3	41.02	64
2E vs. P3	32.25	12.15	20.1	2.456	3	3	11.57	64
2E vs. Control（Vc）	32.25	96.41	-64.15	2.456	3	3	36.93	64
P3 vs. Control（Vc）	12.15	96.41	-84.26	2.456	3	3	48.51	64

## Sheet: Table S2
Table S2. Identification of 37 compounds in fraction 2E by UPLC-Orbitrap-MS/MS
Peak number	Name	Formula	Reference Ion	ppm	Calc. MW	m/z	RT [min]	Area (Max.)	mzCloud Best Match
1	Nonanoic acid	C9 H18 O2	[M-H]-1	-1.09	158.131	157.123	24.79	1.11815e+09	99.6
2	3-Hydroxy myristic acid	C14 H28 O3	[M-H]-1	-0.95	244.204	243.196	32.47	1.99337e+08	99.6
3	Decanoic acid	C10 H20 O2	[M-H]-1	-0.97	172.146	171.139	28.82	7.42395e+08	99.2
4	Tridecylic acid	C13 H26 O2	[M-H]-1	-0.99	214.193	213.186	36.2	3.3672e+08	99.2
5	Lauric acid	C12 H24 O2	[M-H]-1	-1.62	200.177	199.17	34.52	2.45315e+09	99.1
6	Myristic acid	C14 H28 O2	[M-H]-1	-1.31	228.209	227.201	37.48	7.08204e+08	99.1
7	Tributyl citrate	C18 H32 O7	[M+H]+1	-0.17	360.215	361.222	34.36	1.21609e+08	99.1
8	Ethyl myristate	C16 H32 O2	[M-H]-1	-1.89	256.24	255.232	42.05	2.32827e+10	98.9
9	Stearic acid	C18 H36 O2	[M-H]-1	-2.15	284.271	283.264	47.1	1.76723e+10	98.9
10	Pentadecanoic acid	C15 H30 O2	[M-H]-1	-1.34	242.224	241.217	39.24	1.42574e+09	98.8
11	Oleic acid	C18 H34 O2	[M-H]-1	-1.43	282.255	281.248	42.72	1.98438e+09	98.6
12	trans-10-Heptadecenoic acid	C17 H32 O2	[M-H]-1	-1.07	268.24	267.233	41.08	1.60141e+08	98.5
13	Palmitoleic acid	C16 H30 O2	[M-H]-1	-1.45	254.224	253.217	38.58	1.14337e+09	98.4
14	Undecanoic acid	C11 H22 O2	[M-H]-1	-1.36	186.162	185.154	32.2	3.18602e+08	98.4
15	Linoleic Acid	C18 H32 O2	[M-H]-1	-1.35	280.24	279.233	39.62	1.48994e+08	97.7
16	(E)-6-hydroxyoctadec-4-enoic acid	C18 H34 O3	[M-H]-1	-0.88	298.251	297.243	33.96	6.63282e+07	95.8
17	13-Hydroxy-9Z,11E,15Z-octadecatrienoic acid	C18 H30 O3	[M-H]-1	-0.96	294.219	293.212	33.84	6.33283e+07	93.3
18	16-Hydroxyhexadecanoic acid	C16 H32 O3	[M-H]-1	-0.65	272.235	271.228	32.62	4.12477e+07	93
19	Tributyl phosphate	C12 H27 O4 P	[M+H]+1	-1.15	266.164	267.172	31.25	3.17248e+08	99.7
20	Dibutyl phosphate	C8 H19 O4 P	[M+H]+1	-0.93	210.102	211.109	31.21	6.4686e+07	99.6
21	Triphenylphosphine oxide	C18 H15 O P	[M+H]+1	-1.75	278.086	279.093	20.26	2.92952e+09	99.2
22	Triethyl phosphate	C6 H15 O4 P	[M+H]+1	-1.13	182.071	183.078	9.96	4.85991e+08	99.1
23	Hexadecanamide	C16 H33 N O	[M+H]+1	-0.25	255.256	256.263	38.14	1.32159e+08	98.3
24	4,6-Dimethyl-2-hydroxypyrimidine	C6 H8 N2 O	[M+H]+1	-0.82	124.064	125.071	0.74	4.98146e+07	94.5
25	Cinchophen	C16 H11 N O2	[M+H]+1	-0.89	249.079	250.086	23.27	6.85471e+08	94.1
26	N,N'-Dicyclohexylurea	C13 H24 N2 O	[M+H]+1	-1.53	224.189	225.196	20.22	2.55602e+09	93.5
27	Dodecyl sulfate	C12 H26 O4 S	[M-H]-1	-1.09	266.155	265.148	22.6	3.10939e+09	99.8
28	Myristyl sulfate	C14 H30 O4 S	[M-H]-1	-0.95	294.186	293.179	26.98	1.07446e+09	99.6
29	4-Dodecylbenzenesulfonic acid	C18 H30 O3 S	[M-H]-1	-1.29	326.191	325.184	26.52	4.15118e+09	99.3
30	2,4-di-tert-Butylphenol	C14 H22 O	[M-H]-1	-1.55	206.167	205.159	34.23	1.46168e+09	99.7
31	Dibutyl phthalate	C16 H22 O4	[M+H]+1	-0.43	278.152	279.159	0.94	4.81866e+08	99.2
32	2,2'-Methylenebis(4-methyl-6-tert-butylphenol)	C23 H32 O2	[M-H]-1	-3.54	340.239	339.232	38.99	2.5063e+08	99
33	Abietic acid	C20 H30 O2	[M-H]-1	-1.07	302.224	301.217	37.59	1.4517e+08	97.9
34	Tretinoin	C20 H28 O2	[M-H]-1	-1.2	300.209	299.201	35.33	2.60509e+08	96.8
35	Flavone	C15 H10 O2	[M+H]+1	-0.38	222.068	223.075	22.09	4.47404e+07	98.2
36	Bis(2-butoxyethyl) ether	C12 H26 O3	[M+H]+1	-1.11	218.188	219.195	27.26	2.66662e+07	97.7
37	Trenbolone	C18 H22 O2	[M+H]+1	-0.59	270.162	271.169	27.32	3.97714e+07	90.8

## Sheet: Table S3
Table S3. Probability with mzCloud best match greater than 0.1
NAME	Target	Common name	Uniprot ID	ChEMBL ID	Target Class	Probability
Oleic acid	Fatty acid binding protein adipocyte	FABP4	P15090	CHEMBL2083	Fatty acid binding protein family	1
Oleic acid	Anandamide amidohydrolase	FAAH	O00519	CHEMBL2243	Enzyme	1
Oleic acid	Peroxisome proliferator-activated receptor gamma	PPARG	P37231	CHEMBL235	Nuclear receptor	1
Oleic acid	Peroxisome proliferator-activated receptor alpha	PPARA	Q07869	CHEMBL239	Nuclear receptor	1
Oleic acid	Telomerase reverse transcriptase	TERT	O14746	CHEMBL2916	Enzyme	1
Oleic acid	Fatty acid binding protein epidermal	FABP5	Q01469	CHEMBL3674	Fatty acid binding protein family	1
Oleic acid	Peroxisome proliferator-activated receptor delta	PPARD	Q03181	CHEMBL3979	Nuclear receptor	1
Oleic acid	Fatty acid-binding protein, liver	FABP1	P07148	CHEMBL5421	Fatty acid binding protein family	1
Linoleic acid	Fatty acid binding protein adipocyte	FABP4	P15090	CHEMBL2083	Fatty acid binding protein family	1
Linoleic acid	Peroxisome proliferator-activated receptor gamma	PPARG	P37231	CHEMBL235	Nuclear receptor	1
Linoleic acid	Peroxisome proliferator-activated receptor alpha	PPARA	Q07869	CHEMBL239	Nuclear receptor	1
Linoleic acid	Fatty acid binding protein muscle	FABP3	P05413	CHEMBL3344	Fatty acid binding protein family	1
Tretinoin	Nuclear receptor ROR-gamma	RORC	P51449	CHEMBL1741186	Nuclear receptor	1
Tretinoin	Serotonin 2b (5-HT2b) receptor	HTR2B	P41595	CHEMBL1833	Family A G protein-coupled receptor	1
Tretinoin	Retinoid X receptor beta	RXRB	P28702	CHEMBL1870	Nuclear receptor	1
Tretinoin	Retinoic acid receptor gamma	RARG	P13631	CHEMBL2003	Nuclear receptor	1
Tretinoin	Retinoid X receptor gamma	RXRG	P48443	CHEMBL2004	Nuclear receptor	1
Tretinoin	Retinoic acid receptor beta	RARB	P10826	CHEMBL2008	Nuclear receptor	1
Tretinoin	Retinoic acid receptor alpha	RARA	P10276	CHEMBL2055	Nuclear receptor	1
Tretinoin	Retinoid X receptor alpha	RXRA	P19793	CHEMBL2061	Nuclear receptor	1
Tretinoin	Adenosine A3 receptor	ADORA3	P0DMS8	CHEMBL256	Family A G protein-coupled receptor	1
Tretinoin	Nuclear receptor ROR-beta	RORB	Q92753	CHEMBL3091268	Nuclear receptor	1
Tretinoin	MAP kinase ERK2	MAPK1	P28482	CHEMBL4040	Kinase	1
Tretinoin	Nuclear receptor ROR-alpha	RORA	P35398	CHEMBL5868	Nuclear receptor	1
Palmitoleic acid	Peroxisome proliferator-activated receptor gamma	PPARG	P37231	CHEMBL235	Nuclear receptor	0.982961
Palmitoleic acid	Peroxisome proliferator-activated receptor alpha	PPARA	Q07869	CHEMBL239	Nuclear receptor	0.982961
Palmitoleic acid	Peroxisome proliferator-activated receptor delta	PPARD	Q03181	CHEMBL3979	Nuclear receptor	0.982961
Flavone	Cytochrome P450 19A1	CYP19A1	P11511	CHEMBL1978	Cytochrome P450	0.981543
Flavone	Carbonic anhydrase II	CA2	P00918	CHEMBL205	Lyase	0.981543
Flavone	Adenosine A1 receptor	ADORA1	P30542	CHEMBL226	Family A G protein-coupled receptor	0.981543
Flavone	Adenosine A2a receptor (by homology)	ADORA2A	P29274	CHEMBL251	Family A G protein-coupled receptor	0.981543
Flavone	Carbonic anhydrase I	CA1	P00915	CHEMBL261	Lyase	0.981543
Flavone	Poly [ADP-ribose] polymerase-1	PARP1	P09874	CHEMBL3105	Enzyme	0.981543
Flavone	Carbonic anhydrase XII	CA12	O43570	CHEMBL3242	Lyase	0.981543
Flavone	Carbonic anhydrase IX	CA9	Q16790	CHEMBL3594	Lyase	0.981543
Flavone	Tankyrase-2	TNKS2	Q9H2K2	CHEMBL6154	Enzyme	0.981543
Flavone	Tankyrase-1	TNKS	O95271	CHEMBL6164	Enzyme	0.981543
Lauric acid	Free fatty acid receptor 1	FFAR1	O14842	CHEMBL4422	Family A G protein-coupled receptor	0.937741
Stearic acid	Peroxisome proliferator-activated receptor alpha	PPARA	Q07869	CHEMBL239	Nuclear receptor	0.9293
Stearic acid	Peroxisome proliferator-activated receptor delta	PPARD	Q03181	CHEMBL3979	Nuclear receptor	0.9293
Trenbolone	Androgen Receptor	AR	P10275	CHEMBL1871	Nuclear receptor	0.921528
Trenbolone	Testis-specific androgen-binding protein	SHBG	P04278	CHEMBL3305	Secreted protein	0.905048
Trenbolone	Glucocorticoid receptor	NR3C1	P04150	CHEMBL2034	Nuclear receptor	0.878693
Myristic acid	Peroxisome proliferator-activated receptor alpha	PPARA	Q07869	CHEMBL239	Nuclear receptor	0.85894
Linoleic acid	Cyclooxygenase-1	PTGS1	P23219	CHEMBL221	Oxidoreductase	0.794012
Linoleic acid	Free fatty acid receptor 1	FFAR1	O14842	CHEMBL4422	Family A G protein-coupled receptor	0.794012
Linoleic acid	Peroxisome proliferator-activated receptor delta	PPARD	Q03181	CHEMBL3979	Nuclear receptor	0.775876
Stearic acid	Fatty acid binding protein adipocyte	FABP4	P15090	CHEMBL2083	Fatty acid binding protein family	0.71485
Stearic acid	Fatty acid binding protein epidermal	FABP5	Q01469	CHEMBL3674	Fatty acid binding protein family	0.71485
trans-10-Heptadecenoic acid	Fatty acid binding protein adipocyte	FABP4	P15090	CHEMBL2083	Fatty acid binding protein family	0.705615
trans-10-Heptadecenoic acid	Peroxisome proliferator-activated receptor gamma	PPARG	P37231	CHEMBL235	Nuclear receptor	0.705615
trans-10-Heptadecenoic acid	Peroxisome proliferator-activated receptor alpha	PPARA	Q07869	CHEMBL239	Nuclear receptor	0.705615
trans-10-Heptadecenoic acid	Fatty acid binding protein muscle	FABP3	P05413	CHEMBL3344	Fatty acid binding protein family	0.705615
trans-10-Heptadecenoic acid	Fatty acid binding protein epidermal	FABP5	Q01469	CHEMBL3674	Fatty acid binding protein family	0.705615
trans-10-Heptadecenoic acid	Peroxisome proliferator-activated receptor delta	PPARD	Q03181	CHEMBL3979	Nuclear receptor	0.705615
Oleic acid	Fatty acid binding protein muscle	FABP3	P05413	CHEMBL3344	Fatty acid binding protein family	0.682168
trans-10-Heptadecenoic acid	Anandamide amidohydrolase	FAAH	O00519	CHEMBL2243	Enzyme	0.67777
trans-10-Heptadecenoic acid	Telomerase reverse transcriptase	TERT	O14746	CHEMBL2916	Enzyme	0.67777
trans-10-Heptadecenoic acid	Fatty acid-binding protein, liver	FABP1	P07148	CHEMBL5421	Fatty acid binding protein family	0.67777
Trenbolone	Mineralocorticoid receptor	NR3C2	P08235	CHEMBL1994	Nuclear receptor	0.67398
Trenbolone	Progesterone receptor	PGR	P06401	CHEMBL208	Nuclear receptor	0.67398
Palmitoleic acid	Fatty acid binding protein adipocyte	FABP4	P15090	CHEMBL2083	Fatty acid binding protein family	0.670877
Palmitoleic acid	Fatty acid binding protein muscle	FABP3	P05413	CHEMBL3344	Fatty acid binding protein family	0.670877
Palmitoleic acid	Fatty acid binding protein epidermal	FABP5	Q01469	CHEMBL3674	Fatty acid binding protein family	0.670877
Pentadecanoic acid	Fatty acid binding protein adipocyte	FABP4	P15090	CHEMBL2083	Fatty acid binding protein family	0.670683
Pentadecanoic acid	Peroxisome proliferator-activated receptor alpha	PPARA	Q07869	CHEMBL239	Nuclear receptor	0.670683
Pentadecanoic acid	Fatty acid binding protein muscle	FABP3	P05413	CHEMBL3344	Fatty acid binding protein family	0.670683
Pentadecanoic acid	Free fatty acid receptor 1	FFAR1	O14842	CHEMBL4422	Family A G protein-coupled receptor	0.661584
Pentadecanoic acid	Fatty acid binding protein epidermal	FABP5	Q01469	CHEMBL3674	Fatty acid binding protein family	0.652592
Pentadecanoic acid	Peroxisome proliferator-activated receptor delta	PPARD	Q03181	CHEMBL3979	Nuclear receptor	0.652592
Pentadecanoic acid	Fatty acid binding protein intestinal	FABP2	P12104	CHEMBL4879	Fatty acid binding protein family	0.652592
Tretinoin	Alpha-2b adrenergic receptor	ADRA2B	P18089	CHEMBL1942	Family A G protein-coupled receptor	0.648684
Tretinoin	MAP kinase p38 alpha	MAPK14	Q16539	CHEMBL260	Kinase	0.648684
Tridecylic acid	Free fatty acid receptor 1	FFAR1	O14842	CHEMBL4422	Family A G protein-coupled receptor	0.643173
Oleic acid	Acyl-CoA desaturase	SCD	O00767	CHEMBL5555	Enzyme	0.641161
Tridecylic acid	Peroxisome proliferator-activated receptor alpha	PPARA	Q07869	CHEMBL239	Nuclear receptor	0.623948
Myristic acid	Fatty acid binding protein muscle	FABP3	P05413	CHEMBL3344	Fatty acid binding protein family	0.554905
Myristic acid	Free fatty acid receptor 1	FFAR1	O14842	CHEMBL4422	Family A G protein-coupled receptor	0.554905
Undecanoic acid	Free fatty acid receptor 1	FFAR1	O14842	CHEMBL4422	Family A G protein-coupled receptor	0.554636
Myristic acid	Peroxisome proliferator-activated receptor delta	PPARD	Q03181	CHEMBL3979	Nuclear receptor	0.537564
Stearic acid	Fatty acid binding protein muscle	FABP3	P05413	CHEMBL3344	Fatty acid binding protein family	0.526361
Stearic acid	Fatty acid binding protein intestinal	FABP2	P12104	CHEMBL4879	Fatty acid binding protein family	0.526361
Myristic acid	Fatty acid binding protein adipocyte	FABP4	P15090	CHEMBL2083	Fatty acid binding protein family	0.519923
Myristic acid	Fatty acid binding protein epidermal	FABP5	Q01469	CHEMBL3674	Fatty acid binding protein family	0.502557
Myristic acid	Fatty acid binding protein intestinal	FABP2	P12104	CHEMBL4879	Fatty acid binding protein family	0.502557
trans-10-Heptadecenoic acid	Acyl-CoA desaturase	SCD	O00767	CHEMBL5555	Enzyme	0.497067
Tridecylic acid	Fatty acid binding protein muscle	FABP3	P05413	CHEMBL3344	Fatty acid binding protein family	0.480888
Palmitoleic acid	Anandamide amidohydrolase	FAAH	O00519	CHEMBL2243	Enzyme	0.480131
Palmitoleic acid	Telomerase reverse transcriptase	TERT	O14746	CHEMBL2916	Enzyme	0.480131
Palmitoleic acid	Fatty acid-binding protein, liver	FABP1	P07148	CHEMBL5421	Fatty acid binding protein family	0.480131
Decanoic acid	Fatty acid binding protein adipocyte	FABP4	P15090	CHEMBL2083	Fatty acid binding protein family	0.475017
Decanoic acid	Fatty acid binding protein epidermal	FABP5	Q01469	CHEMBL3674	Fatty acid binding protein family	0.475017
Tridecylic acid	Peroxisome proliferator-activated receptor delta	PPARD	Q03181	CHEMBL3979	Nuclear receptor	0.471658
Decanoic acid	Fatty acid binding protein muscle	FABP3	P05413	CHEMBL3344	Fatty acid binding protein family	0.466921
Flavone	ATP-binding cassette sub-family G member 2	ABCG2	Q9UNQ0	CHEMBL5393	Primary active transporter	0.454195
Decanoic acid	Free fatty acid receptor 1	FFAR1	O14842	CHEMBL4422	Family A G protein-coupled receptor	0.441538
Decanoic acid	Solute carrier family 22 member 6 (by homology)	SLC22A6	Q4U2R8	CHEMBL1641347	Electrochemical transporter	0.425075
Palmitoleic acid	Acyl-CoA desaturase	SCD	O00767	CHEMBL5555	Enzyme	0.416679
Undecanoic acid	Fatty acid binding protein adipocyte	FABP4	P15090	CHEMBL2083	Fatty acid binding protein family	0.414531
Undecanoic acid	Fatty acid binding protein epidermal	FABP5	Q01469	CHEMBL3674	Fatty acid binding protein family	0.414531
Flavone	DNA-dependent protein kinase	PRKDC	P78527	CHEMBL3142	Kinase	0.409068
Flavone	Monoamine oxidase B	MAOB	P27338	CHEMBL2039	Oxidoreductase	0.409068
Lauric acid	Peroxisome proliferator-activated receptor alpha	PPARA	Q07869	CHEMBL239	Nuclear receptor	0.399759
16-Hydroxyhexadecanoic acid	Free fatty acid receptor 1	FFAR1	O14842	CHEMBL4422	Family A G protein-coupled receptor	0.37921
13-Hydroxy-9Z,11E,15Z-octadecatrienoic acid	Leukotriene B4 receptor 1	LTB4R	Q15722	CHEMBL3911	Family A G protein-coupled receptor	0.37792
Flavone	Phosphodiesterase 5A	PDE5A	O76074	CHEMBL1827	Phosphodiesterase	0.373033
Flavone	Thromboxane-A synthase	TBXAS1	P24557	CHEMBL1835	Cytochrome P450	0.373033
Flavone	Cytochrome P450 1A1	CYP1A1	P04798	CHEMBL2231	Cytochrome P450	0.373033
Flavone	Neurokinin 2 receptor	TACR2	P21452	CHEMBL2327	Family A G protein-coupled receptor	0.373033
Flavone	Cytochrome P450 1A2	CYP1A2	P05177	CHEMBL3356	Cytochrome P450	0.373033
Flavone	Cytochrome P450 1B1	CYP1B1	Q16678	CHEMBL4878	Cytochrome P450	0.373033
Stearic acid	Free fatty acid receptor 1	FFAR1	O14842	CHEMBL4422	Family A G protein-coupled receptor	0.370888
Lauric acid	Fatty acid binding protein adipocyte	FABP4	P15090	CHEMBL2083	Fatty acid binding protein family	0.358781
Lauric acid	Fatty acid binding protein epidermal	FABP5	Q01469	CHEMBL3674	Fatty acid binding protein family	0.358781
16-Hydroxyhexadecanoic acid	Peroxisome proliferator-activated receptor alpha	PPARA	Q07869	CHEMBL239	Nuclear receptor	0.355613
16-Hydroxyhexadecanoic acid	Peroxisome proliferator-activated receptor delta	PPARD	Q03181	CHEMBL3979	Nuclear receptor	0.355613
Decanoic acid	11-beta-hydroxysteroid dehydrogenase 1	HSD11B1	P28845	CHEMBL4235	Enzyme	0.349872
Tridecylic acid	Fatty acid binding protein adipocyte	FABP4	P15090	CHEMBL2083	Fatty acid binding protein family	0.347651
Linoleic acid	Fatty acid binding protein epidermal	FABP5	Q01469	CHEMBL3674	Fatty acid binding protein family	0.321691
Decanoic acid	Peroxisome proliferator-activated receptor alpha	PPARA	Q07869	CHEMBL239	Nuclear receptor	0.291689
Abietic acid	DNA topoisomerase II alpha	TOP2A	P11388	CHEMBL1806	Isomerase	0.269486
13-Hydroxy-9Z,11E,15Z-octadecatrienoic acid	Peroxisome proliferator-activated receptor gamma	PPARG	P37231	CHEMBL235	Nuclear receptor	0.262582
Palmitoleic acid	Free fatty acid receptor 1	FFAR1	O14842	CHEMBL4422	Family A G protein-coupled receptor	0.262324
Palmitoleic acid	Protein-tyrosine phosphatase 1B	PTPN1	P18031	CHEMBL335	Phosphatase	0.262324
Hexadecanamide	Carbonic anhydrase II	CA2	P00918	CHEMBL205	Lyase	0.262324
Hexadecanamide	Carbonic anhydrase I	CA1	P00915	CHEMBL261	Lyase	0.262324
Nonanoic acid	Fatty acid binding protein adipocyte	FABP4	P15090	CHEMBL2083	Fatty acid binding protein family	0.261668
Nonanoic acid	Fatty acid binding protein muscle	FABP3	P05413	CHEMBL3344	Fatty acid binding protein family	0.261668
Linoleic acid	Anandamide amidohydrolase	FAAH	O00519	CHEMBL2243	Enzyme	0.256228
Linoleic acid	Telomerase reverse transcriptase	TERT	O14746	CHEMBL2916	Enzyme	0.256228
Linoleic acid	Fatty acid-binding protein, liver	FABP1	P07148	CHEMBL5421	Fatty acid binding protein family	0.256228
Lauric acid	Peroxisome proliferator-activated receptor delta	PPARD	Q03181	CHEMBL3979	Nuclear receptor	0.255761
Lauric acid	Fatty acid binding protein muscle	FABP3	P05413	CHEMBL3344	Fatty acid binding protein family	0.255761
Palmitoleic acid	T-cell protein-tyrosine phosphatase	PTPN2	P17706	CHEMBL3807	Phosphatase	0.253265
Tridecylic acid	Fatty acid binding protein epidermal	FABP5	Q01469	CHEMBL3674	Fatty acid binding protein family	0.252518
Tridecylic acid	Fatty acid binding protein intestinal	FABP2	P12104	CHEMBL4879	Fatty acid binding protein family	0.252518
Undecanoic acid	Peroxisome proliferator-activated receptor alpha	PPARA	Q07869	CHEMBL239	Nuclear receptor	0.24761
Lauric acid	11-beta-hydroxysteroid dehydrogenase 1	HSD11B1	P28845	CHEMBL4235	Enzyme	0.245955
trans-10-Heptadecenoic acid	Protein-tyrosine phosphatase 1B	PTPN1	P18031	CHEMBL335	Phosphatase	0.245481
Undecanoic acid	Solute carrier family 22 member 6 (by homology)	SLC22A6	Q4U2R8	CHEMBL1641347	Electrochemical transporter	0.238793
Undecanoic acid	Fatty acid binding protein muscle	FABP3	P05413	CHEMBL3344	Fatty acid binding protein family	0.238793
Undecanoic acid	Peroxisome proliferator-activated receptor delta	PPARD	Q03181	CHEMBL3979	Nuclear receptor	0.238793
Flavone	Cytosolic phospholipase A2	PLA2G4A	P47712	CHEMBL3816	Enzyme	0.238156
trans-10-Heptadecenoic acid	Cyclooxygenase-1	PTGS1	P23219	CHEMBL221	Oxidoreductase	0.23776
trans-10-Heptadecenoic acid	Free fatty acid receptor 1	FFAR1	O14842	CHEMBL4422	Family A G protein-coupled receptor	0.23776
Nonanoic acid	Solute carrier family 22 member 6 (by homology)	SLC22A6	Q4U2R8	CHEMBL1641347	Electrochemical transporter	0.235882
Palmitoleic acid	Cyclooxygenase-1	PTGS1	P23219	CHEMBL221	Oxidoreductase	0.226036
Decanoic acid	Aldo-keto reductase family 1 member B10	AKR1B10	O60218	CHEMBL5983	Enzyme	0.21655
Trenbolone	Cytochrome P450 19A1	CYP19A1	P11511	CHEMBL1978	Cytochrome P450	0.215238
Tridecylic acid	11-beta-hydroxysteroid dehydrogenase 1	HSD11B1	P28845	CHEMBL4235	Enzyme	0.214226
Hexadecanamide	Polyamine oxidase	PAOX	Q6QHF9	CHEMBL2105	Enzyme	0.207866
Stearic acid	Solute carrier family 22 member 6 (by homology)	SLC22A6	Q4U2R8	CHEMBL1641347	Electrochemical transporter	0.207054
Nonanoic acid	Fatty acid binding protein epidermal	FABP5	Q01469	CHEMBL3674	Fatty acid binding protein family	0.207047
2,4-di-tert-Butylphenol	Carbonic anhydrase II	CA2	P00918	CHEMBL205	Lyase	0.204771
Flavone	Tyrosine-protein kinase FYN	FYN	P06241	CHEMBL1841	Kinase	0.202135
Decanoic acid	Vitamin D receptor	VDR	P11473	CHEMBL1977	Nuclear receptor	0.200135
Decanoic acid	Bile acid receptor FXR	NR1H4	Q96RI1	CHEMBL2047	Nuclear receptor	0.200135
Decanoic acid	DNA polymerase beta (by homology)	POLB	P06746	CHEMBL2392	Enzyme	0.200135
Decanoic acid	G-protein coupled bile acid receptor 1	GPBAR1	Q8TDU6	CHEMBL5409	Family A G protein-coupled receptor	0.200135
trans-10-Heptadecenoic acid	T-cell protein-tyrosine phosphatase	PTPN2	P17706	CHEMBL3807	Phosphatase	0.198444
Nonanoic acid	Fatty acid binding protein intestinal	FABP2	P12104	CHEMBL4879	Fatty acid binding protein family	0.197405
Tridecylic acid	Solute carrier family 22 member 6 (by homology)	SLC22A6	Q4U2R8	CHEMBL1641347	Electrochemical transporter	0.195326
Oleic acid	Protein-tyrosine phosphatase 1B	PTPN1	P18031	CHEMBL335	Phosphatase	0.190657
Cinchophen	Dihydroorotate dehydrogenase	DHODH	Q02127	CHEMBL1966	Oxidoreductase	0.190592
16-Hydroxyhexadecanoic acid	11-beta-hydroxysteroid dehydrogenase 1	HSD11B1	P28845	CHEMBL4235	Enzyme	0.190592
Undecanoic acid	11-beta-hydroxysteroid dehydrogenase 1	HSD11B1	P28845	CHEMBL4235	Enzyme	0.185779
Pentadecanoic acid	Solute carrier family 22 member 6 (by homology)	SLC22A6	Q4U2R8	CHEMBL1641347	Electrochemical transporter	0.184102
Pentadecanoic acid	11-beta-hydroxysteroid dehydrogenase 1	HSD11B1	P28845	CHEMBL4235	Enzyme	0.184102
trans-10-Heptadecenoic acid	Protein-tyrosine phosphatase 1C	PTPN6	P29350	CHEMBL3166	Phosphatase	0.182723
Myristic acid	11-beta-hydroxysteroid dehydrogenase 1	HSD11B1	P28845	CHEMBL4235	Enzyme	0.181787
Decanoic acid	Androgen Receptor	AR	P10275	CHEMBL1871	Nuclear receptor	0.175051
16-Hydroxyhexadecanoic acid	Fatty acid binding protein adipocyte	FABP4	P15090	CHEMBL2083	Fatty acid binding protein family	0.174863
16-Hydroxyhexadecanoic acid	Dual specificity phosphatase Cdc25A	CDC25A	P30304	CHEMBL3775	Phosphatase	0.174863
16-Hydroxyhexadecanoic acid	Fatty acid binding protein muscle	FABP3	P05413	CHEMBL3344	Fatty acid binding protein family	0.174863
16-Hydroxyhexadecanoic acid	Fatty acid binding protein epidermal	FABP5	Q01469	CHEMBL3674	Fatty acid binding protein family	0.174863
16-Hydroxyhexadecanoic acid	Fatty acid binding protein intestinal	FABP2	P12104	CHEMBL4879	Fatty acid binding protein family	0.174863
16-Hydroxyhexadecanoic acid	Bile acid receptor FXR	NR1H4	Q96RI1	CHEMBL2047	Nuclear receptor	0.174863
Stearic acid	Dual specificity phosphatase Cdc25A	CDC25A	P30304	CHEMBL3775	Phosphatase	0.174271
16-Hydroxyhexadecanoic acid	Solute carrier family 22 member 6 (by homology)	SLC22A6	Q4U2R8	CHEMBL1641347	Electrochemical transporter	0.167042
16-Hydroxyhexadecanoic acid	G-protein coupled bile acid receptor 1	GPBAR1	Q8TDU6	CHEMBL5409	Family A G protein-coupled receptor	0.167042
Decanoic acid	Fatty acid binding protein intestinal	FABP2	P12104	CHEMBL4879	Fatty acid binding protein family	0.166646
Decanoic acid	Histone lysine demethylase PHF8	PHF8	Q9UPP1	CHEMBL1938212	Eraser	0.166646
Decanoic acid	Cytochrome P450 19A1	CYP19A1	P11511	CHEMBL1978	Cytochrome P450	0.166646
Decanoic acid	Peroxisome proliferator-activated receptor delta	PPARD	Q03181	CHEMBL3979	Nuclear receptor	0.166646
Decanoic acid	Corticosteroid binding globulin	SERPINA6	P08185	CHEMBL2421	Secreted protein	0.166646
Decanoic acid	Testis-specific androgen-binding protein	SHBG	P04278	CHEMBL3305	Secreted protein	0.166646
Decanoic acid	Estradiol 17-beta-dehydrogenase 3	HSD17B3	P37058	CHEMBL4234	Enzyme	0.166646
Decanoic acid	Glucose-6-phosphate 1-dehydrogenase	G6PD	P11413	CHEMBL5347	Enzyme	0.166646
Decanoic acid	GABA-B receptor (by homology)	GABBR1	Q9UBS5	CHEMBL2064	Family C G protein-coupled receptor	0.166646
Oleic acid	T-cell protein-tyrosine phosphatase	PTPN2	P17706	CHEMBL3807	Phosphatase	0.166097
Myristic acid	Solute carrier family 22 member 6 (by homology)	SLC22A6	Q4U2R8	CHEMBL1641347	Electrochemical transporter	0.164442
16-Hydroxyhexadecanoic acid	Vitamin D receptor	VDR	P11473	CHEMBL1977	Nuclear receptor	0.159189
Nonanoic acid	Peroxisome proliferator-activated receptor alpha	PPARA	Q07869	CHEMBL239	Nuclear receptor	0.158539
Lauric acid	Solute carrier family 22 member 6 (by homology)	SLC22A6	Q4U2R8	CHEMBL1641347	Electrochemical transporter	0.153829
trans-10-Heptadecenoic acid	Carboxylesterase 2	CES2	O00748	CHEMBL3180	Enzyme	0.151315
trans-10-Heptadecenoic acid	Prolyl endopeptidase	PREP	P48147	CHEMBL3202	Protease	0.151315
trans-10-Heptadecenoic acid	Prostaglandin E synthase	PTGES	O14684	CHEMBL5658	Enzyme	0.151315
16-Hydroxyhexadecanoic acid	Androgen Receptor	AR	P10275	CHEMBL1871	Nuclear receptor	0.151315
Undecanoic acid	Vitamin D receptor	VDR	P11473	CHEMBL1977	Nuclear receptor	0.150924
Undecanoic acid	DNA polymerase beta (by homology)	POLB	P06746	CHEMBL2392	Enzyme	0.150924
Undecanoic acid	G-protein coupled bile acid receptor 1	GPBAR1	Q8TDU6	CHEMBL5409	Family A G protein-coupled receptor	0.150924
Decanoic acid	Prostanoid EP2 receptor	PTGER2	P43116	CHEMBL1881	Family A G protein-coupled receptor	0.150098
Decanoic acid	Niemann-Pick C1-like protein 1	NPC1L1	Q9UHC9	CHEMBL2027	Other membrane protein	0.150098
Stearic acid	Aldo-keto reductase family 1 member B10	AKR1B10	O60218	CHEMBL5983	Enzyme	0.149733
Stearic acid	11-beta-hydroxysteroid dehydrogenase 1	HSD11B1	P28845	CHEMBL4235	Enzyme	0.149733
Oleic acid	Cyclooxygenase-1	PTGS1	P23219	CHEMBL221	Oxidoreductase	0.149733
Oleic acid	Free fatty acid receptor 1	FFAR1	O14842	CHEMBL4422	Family A G protein-coupled receptor	0.149733
Oleic acid	Prostaglandin E synthase	PTGES	O14684	CHEMBL5658	Enzyme	0.149733
Nonanoic acid	Free fatty acid receptor 1	FFAR1	O14842	CHEMBL4422	Family A G protein-coupled receptor	0.148751
Pentadecanoic acid	Dual specificity phosphatase Cdc25A	CDC25A	P30304	CHEMBL3775	Phosphatase	0.148062
Flavone	Phospholipase A2 group IIA	PLA2G2A	P14555	CHEMBL3474	Enzyme	0.148062
Myristic acid	Dual specificity phosphatase Cdc25A	CDC25A	P30304	CHEMBL3775	Phosphatase	0.147107
Lauric acid	Aldo-keto reductase family 1 member B10	AKR1B10	O60218	CHEMBL5983	Enzyme	0.143752
Lauric acid	Fatty acid binding protein intestinal	FABP2	P12104	CHEMBL4879	Fatty acid binding protein family	0.143752
Undecanoic acid	Fatty acid binding protein intestinal	FABP2	P12104	CHEMBL4879	Fatty acid binding protein family	0.142119
Decanoic acid	Dual specificity phosphatase Cdc25A	CDC25A	P30304	CHEMBL3775	Phosphatase	0.141787
Decanoic acid	Interleukin-8	CXCL8	P10145	CHEMBL2157	Secreted protein	0.141787
Decanoic acid	11-beta-hydroxysteroid dehydrogenase 2	HSD11B2	P80365	CHEMBL3746	Enzyme	0.141787
Decanoic acid	UDP-glucuronosyltransferase 2B7	UGT2B7	P16662	CHEMBL4370	Enzyme	0.141787
Oleic acid	DNA topoisomerase I	TOP1	P11387	CHEMBL1781	Isomerase	0.141522
Linoleic acid	Cannabinoid receptor 1	CNR1	P21554	CHEMBL218	Family A G protein-coupled receptor	0.141522
Linoleic acid	Acyl-CoA desaturase	SCD	O00767	CHEMBL5555	Enzyme	0.141522
3-Hydroxy myristic acid	Fatty acid binding protein adipocyte	FABP4	P15090	CHEMBL2083	Fatty acid binding protein family	0.138924
3-Hydroxy myristic acid	Peroxisome proliferator-activated receptor alpha	PPARA	Q07869	CHEMBL239	Nuclear receptor	0.138924
Myristyl sulfate	Bile acid receptor FXR	NR1H4	Q96RI1	CHEMBL2047	Nuclear receptor	0.135616
trans-10-Heptadecenoic acid	HMG-CoA reductase	HMGCR	P04035	CHEMBL402	Oxidoreductase	0.135616
Cinchophen	Phosphodiesterase 10A	PDE10A	Q9Y233	CHEMBL4409	Phosphodiesterase	0.135616
16-Hydroxyhexadecanoic acid	UDP-glucuronosyltransferase 2B7	UGT2B7	P16662	CHEMBL4370	Enzyme	0.135616
16-Hydroxyhexadecanoic acid	Aldo-keto reductase family 1 member B10	AKR1B10	O60218	CHEMBL5983	Enzyme	0.135616
16-Hydroxyhexadecanoic acid	Prostanoid EP2 receptor	PTGER2	P43116	CHEMBL1881	Family A G protein-coupled receptor	0.135616
16-Hydroxyhexadecanoic acid	Corticosteroid binding globulin	SERPINA6	P08185	CHEMBL2421	Secreted protein	0.135616
16-Hydroxyhexadecanoic acid	Testis-specific androgen-binding protein	SHBG	P04278	CHEMBL3305	Secreted protein	0.135616
16-Hydroxyhexadecanoic acid	Estradiol 17-beta-dehydrogenase 3	HSD17B3	P37058	CHEMBL4234	Enzyme	0.135616
16-Hydroxyhexadecanoic acid	Glucose-6-phosphate 1-dehydrogenase	G6PD	P11413	CHEMBL5347	Enzyme	0.135616
16-Hydroxyhexadecanoic acid	GABA-B receptor (by homology)	GABBR1	Q9UBS5	CHEMBL2064	Family C G protein-coupled receptor	0.135616
Tretinoin	Plasma retinol-binding protein	RBP4	P02753	CHEMBL3100	Secreted protein	0.135202
Decanoic acid	Carbonic anhydrase II	CA2	P00918	CHEMBL205	Lyase	0.133391
Decanoic acid	Carbonic anhydrase I	CA1	P00915	CHEMBL261	Lyase	0.133391
Oleic acid	Prolyl endopeptidase	PREP	P48147	CHEMBL3202	Protease	0.133338
Oleic acid	Protein-tyrosine phosphatase 1C	PTPN6	P29350	CHEMBL3166	Phosphatase	0.133338
Undecanoic acid	Androgen Receptor	AR	P10275	CHEMBL1871	Nuclear receptor	0.133316
(E)-6-hydroxyoctadec-4-enoic acid	Leukotriene B4 receptor 1	LTB4R	Q15722	CHEMBL3911	Family A G protein-coupled receptor	0.130792
Pentadecanoic acid	DNA polymerase beta	POLB	P06746	CHEMBL2392	Enzyme	0.130044
2,4-di-tert-Butylphenol	Cyclooxygenase-1	PTGS1	P23219	CHEMBL221	Oxidoreductase	0.12864
Myristyl sulfate	G-protein coupled bile acid receptor 1	GPBAR1	Q8TDU6	CHEMBL5409	Family A G protein-coupled receptor	0.12775
trans-10-Heptadecenoic acid	Arachidonate 5-lipoxygenase	ALOX5	P09917	CHEMBL215	Oxidoreductase	0.12775
trans-10-Heptadecenoic acid	Phosphodiesterase 4D	PDE4D	Q08499	CHEMBL288	Phosphodiesterase	0.12775
trans-10-Heptadecenoic acid	Nuclear receptor ROR-gamma	RORC	P51449	CHEMBL1741186	Nuclear receptor	0.12775
trans-10-Heptadecenoic acid	Aldo-keto reductase family 1 member B10	AKR1B10	O60218	CHEMBL5983	Enzyme	0.12775
trans-10-Heptadecenoic acid	Leukotriene B4 receptor 1	LTB4R	Q15722	CHEMBL3911	Family A G protein-coupled receptor	0.12775
Cinchophen	Arachidonate 5-lipoxygenase	ALOX5	P09917	CHEMBL215	Oxidoreductase	0.12775
Cinchophen	Prostaglandin E synthase	PTGES	O14684	CHEMBL5658	Enzyme	0.12775
16-Hydroxyhexadecanoic acid	DNA polymerase beta (by homology)	POLB	P06746	CHEMBL2392	Enzyme	0.12775
Abietic acid	Prostaglandin E synthase	PTGES	O14684	CHEMBL5658	Enzyme	0.127303
Palmitoleic acid	Prostaglandin E synthase	PTGES	O14684	CHEMBL5658	Enzyme	0.126154
Stearic acid	Bile acid receptor FXR	NR1H4	Q96RI1	CHEMBL2047	Nuclear receptor	0.125143
Stearic acid	UDP-glucuronosyltransferase 2B7	UGT2B7	P16662	CHEMBL4370	Enzyme	0.125143
Stearic acid	Prostanoid EP2 receptor	PTGER2	P43116	CHEMBL1881	Family A G protein-coupled receptor	0.125143
Stearic acid	DNA polymerase beta (by homology)	POLB	P06746	CHEMBL2392	Enzyme	0.125143
Oleic acid	Arachidonate 5-lipoxygenase	ALOX5	P09917	CHEMBL215	Oxidoreductase	0.125143
Oleic acid	Dual specificity phosphatase Cdc25B	CDC25B	P30305	CHEMBL4804	Phosphatase	0.125143
Linoleic acid	Protein-tyrosine phosphatase 1B	PTPN1	P18031	CHEMBL335	Phosphatase	0.125143
Decanoic acid	Lysine-specific demethylase 2A	KDM2A	Q9Y2K7	CHEMBL1938210	Eraser	0.125076
Decanoic acid	Lysine-specific demethylase 5C	KDM5C	P41229	CHEMBL2163176	Eraser	0.125076
Decanoic acid	Hydroxyacid oxidase 1	HAO1	Q9UJM8	CHEMBL4229	Enzyme	0.125076
Decanoic acid	Plasminogen	PLG	P00747	CHEMBL1801	Protease	0.125076
Decanoic acid	Glutathione S-transferase kappa 1	GSTK1	Q9Y2Q3	CHEMBL4491	Enzyme	0.125076
Decanoic acid	Steroid 5-alpha-reductase 1	SRD5A1	P18405	CHEMBL1787	Oxidoreductase	0.125076
Decanoic acid	Solute carrier family 22 member 12	SLC22A12	Q96S37	CHEMBL6120	Electrochemical transporter	0.125076
Decanoic acid	G protein-coupled receptor 44	PTGDR2	Q9Y5Y4	CHEMBL5071	Family A G protein-coupled receptor	0.125076
Decanoic acid	CDC45-related protein	CDC45	O75419	CHEMBL3040	Other nuclear protein	0.125076
Decanoic acid	Dual specificity protein phosphatase 3	DUSP3	P51452	CHEMBL2635	Phosphatase	0.125076
Decanoic acid	Prostanoid DP receptor	PTGDR	Q13258	CHEMBL4427	Family A G protein-coupled receptor	0.125076
Decanoic acid	Prostanoid FP receptor	PTGFR	P43088	CHEMBL1987	Family A G protein-coupled receptor	0.125076
Decanoic acid	Aldose reductase (by homology)	AKR1B1	P15121	CHEMBL1900	Enzyme	0.125076
Decanoic acid	Transthyretin	TTR	P02766	CHEMBL3194	Secreted protein	0.125076
Decanoic acid	Aldo-keto-reductase family 1 member C3	AKR1C3	P42330	CHEMBL4681	Enzyme	0.125076
Decanoic acid	Thromboxane A2 receptor	TBXA2R	P21731	CHEMBL2069	Family A G protein-coupled receptor	0.125076
Decanoic acid	GABA A receptor alpha-2/beta-2/gamma-2	GABRA2 GABRB2 GABRG2	P47869 P47870 P18507	CHEMBL2111413	Ligand-gated ion channel	0.125076
Decanoic acid	Protein-tyrosine phosphatase 1B	PTPN1	P18031	CHEMBL335	Phosphatase	0.125076
Decanoic acid	Branched-chain-amino-acid aminotransferase, mitochondrial	BCAT2	O15382	CHEMBL3616354	Transferase	0.125076
Undecanoic acid	Aldo-keto reductase family 1 member B10	AKR1B10	O60218	CHEMBL5983	Enzyme	0.124538
3-Hydroxy myristic acid	Fatty acid binding protein muscle	FABP3	P05413	CHEMBL3344	Fatty acid binding protein family	0.120997
3-Hydroxy myristic acid	Fatty acid binding protein epidermal	FABP5	Q01469	CHEMBL3674	Fatty acid binding protein family	0.120997
Flavone	Androgen Receptor	AR	P10275	CHEMBL1871	Nuclear receptor	0.120997
trans-10-Heptadecenoic acid	DNA topoisomerase I	TOP1	P11387	CHEMBL1781	Isomerase	0.119895
trans-10-Heptadecenoic acid	Prostanoid EP2 receptor (by homology)	PTGER2	P43116	CHEMBL1881	Family A G protein-coupled receptor	0.119895
trans-10-Heptadecenoic acid	Dual specificity phosphatase Cdc25B	CDC25B	P30305	CHEMBL4804	Phosphatase	0.119895
trans-10-Heptadecenoic acid	Receptor-type tyrosine-protein phosphatase F (LAR)	PTPRF	P10586	CHEMBL3521	Membrane receptor	0.119895
trans-10-Heptadecenoic acid	Cytochrome P450 19A1	CYP19A1	P11511	CHEMBL1978	Cytochrome P450	0.119895
trans-10-Heptadecenoic acid	DNA polymerase beta	POLB	P06746	CHEMBL2392	Enzyme	0.119895
trans-10-Heptadecenoic acid	LXR-alpha	NR1H3	Q13133	CHEMBL2808	Nuclear receptor	0.119895
trans-10-Heptadecenoic acid	11-beta-hydroxysteroid dehydrogenase 1	HSD11B1	P28845	CHEMBL4235	Enzyme	0.119895
trans-10-Heptadecenoic acid	Dual specificity phosphatase Cdc25A	CDC25A	P30304	CHEMBL3775	Phosphatase	0.119895
trans-10-Heptadecenoic acid	Cyclooxygenase-2	PTGS2	P35354	CHEMBL230	Oxidoreductase	0.119895
trans-10-Heptadecenoic acid	Prostanoid IP receptor	PTGIR	P43119	CHEMBL1995	Family A G protein-coupled receptor	0.119895
trans-10-Heptadecenoic acid	CD81 antigen	CD81	P60033	CHEMBL1075180	Surface antigen	0.119895
trans-10-Heptadecenoic acid	Protein kinase C eta	PRKCH	P24723	CHEMBL3616	Kinase	0.119895
trans-10-Heptadecenoic acid	Corticosteroid binding globulin	SERPINA6	P08185	CHEMBL2421	Secreted protein	0.119895
trans-10-Heptadecenoic acid	Testis-specific androgen-binding protein	SHBG	P04278	CHEMBL3305	Secreted protein	0.119895
trans-10-Heptadecenoic acid	Glucose-6-phosphate 1-dehydrogenase	G6PD	P11413	CHEMBL5347	Enzyme	0.119895
trans-10-Heptadecenoic acid	Cytochrome P450 51 (by homology)	CYP51A1	Q16850	CHEMBL3849	Cytochrome P450	0.119895
Cinchophen	Lysine-specific demethylase 4C	KDM4C	Q9H3R0	CHEMBL6175	Eraser	0.119895
Cinchophen	Cytochrome P450 19A1	CYP19A1	P11511	CHEMBL1978	Cytochrome P450	0.119895
Cinchophen	Lysine-specific demethylase 4D-like	KDM4E	B2RXH2	CHEMBL1293226	Eraser	0.119895
Cinchophen	Lysine-specific demethylase 4A	KDM4A	O75164	CHEMBL5896	Eraser	0.119895
16-Hydroxyhexadecanoic acid	Cytochrome P450 19A1	CYP19A1	P11511	CHEMBL1978	Cytochrome P450	0.119895
16-Hydroxyhexadecanoic acid	Niemann-Pick C1-like protein 1	NPC1L1	Q9UHC9	CHEMBL2027	Other membrane protein	0.119895
16-Hydroxyhexadecanoic acid	GABA A receptor alpha-2/beta-2/gamma-2	GABRA2 GABRB2 GABRG2	P47869 P47870 P18507	CHEMBL2111413	Ligand-gated ion channel	0.119895
16-Hydroxyhexadecanoic acid	Prostanoid FP receptor	PTGFR	P43088	CHEMBL1987	Family A G protein-coupled receptor	0.119895
16-Hydroxyhexadecanoic acid	Lysine-specific demethylase 2A	KDM2A	Q9Y2K7	CHEMBL1938210	Eraser	0.119895
16-Hydroxyhexadecanoic acid	Hydroxyacid oxidase 1	HAO1	Q9UJM8	CHEMBL4229	Enzyme	0.119895
Abietic acid	Peroxisome proliferator-activated receptor gamma	PPARG	P37231	CHEMBL235	Nuclear receptor	0.119404
Abietic acid	LXR-alpha	NR1H3	Q13133	CHEMBL2808	Nuclear receptor	0.119404
Abietic acid	Carboxylesterase 2	CES2	O00748	CHEMBL3180	Enzyme	0.119404
Abietic acid	Protein-tyrosine phosphatase 1B	PTPN1	P18031	CHEMBL335	Phosphatase	0.119404
Abietic acid	Dual specificity phosphatase Cdc25A	CDC25A	P30304	CHEMBL3775	Phosphatase	0.119404
Tretinoin	Protein-tyrosine phosphatase 1B	PTPN1	P18031	CHEMBL335	Phosphatase	0.119404
2,4-di-tert-Butylphenol	Serotonin 2b (5-HT2b) receptor	HTR2B	P41595	CHEMBL1833	Family A G protein-coupled receptor	0.119062
2,4-di-tert-Butylphenol	Serotonin 2c (5-HT2c) receptor	HTR2C	P28335	CHEMBL225	Family A G protein-coupled receptor	0.119062
Palmitoleic acid	Protein-tyrosine phosphatase 1C	PTPN6	P29350	CHEMBL3166	Phosphatase	0.117056
Stearic acid	Cytochrome P450 19A1	CYP19A1	P11511	CHEMBL1978	Cytochrome P450	0.116965
Stearic acid	Corticosteroid binding globulin	SERPINA6	P08185	CHEMBL2421	Secreted protein	0.116965
Stearic acid	Testis-specific androgen-binding protein	SHBG	P04278	CHEMBL3305	Secreted protein	0.116965
Stearic acid	Estradiol 17-beta-dehydrogenase 3	HSD17B3	P37058	CHEMBL4234	Enzyme	0.116965
Stearic acid	Glucose-6-phosphate 1-dehydrogenase	G6PD	P11413	CHEMBL5347	Enzyme	0.116965
Stearic acid	GABA-B receptor (by homology)	GABBR1	Q9UBS5	CHEMBL2064	Family C G protein-coupled receptor	0.116965
Oleic acid	Dual specificity phosphatase Cdc25A	CDC25A	P30304	CHEMBL3775	Phosphatase	0.116965
Oleic acid	Aldo-keto reductase family 1 member B10	AKR1B10	O60218	CHEMBL5983	Enzyme	0.116965
Linoleic acid	T-cell protein-tyrosine phosphatase	PTPN2	P17706	CHEMBL3807	Phosphatase	0.116965
Linoleic acid	Arachidonate 5-lipoxygenase	ALOX5	P09917	CHEMBL215	Oxidoreductase	0.116965
Linoleic acid	DNA polymerase beta	POLB	P06746	CHEMBL2392	Enzyme	0.116965
Linoleic acid	Prostaglandin E synthase	PTGES	O14684	CHEMBL5658	Enzyme	0.116965
Trenbolone	Steroid 5-alpha-reductase 2	SRD5A2	P31213	CHEMBL1856	Oxidoreductase	0.116965
Decanoic acid	Protein farnesyltransferase	FNTA FNTB	P49354 P49356	CHEMBL2094108	Enzyme	0.116739
Decanoic acid	Voltage-gated calcium channel alpha2/delta subunit 1	CACNA2D1	P54289	CHEMBL1919	Calcium channel auxiliary subunit alpha2delta family	0.116739
Decanoic acid	Cyclooxygenase-2	PTGS2	P35354	CHEMBL230	Oxidoreductase	0.116739
Decanoic acid	3-phosphoinositide dependent protein kinase-1	PDPK1	O15530	CHEMBL2534	Kinase	0.116739
Decanoic acid	Neuronal acetylcholine receptor protein alpha-7 subunit (by homology)	CHRNA7	P36544	CHEMBL2492	Ligand-gated ion channel	0.116739
Decanoic acid	Retinoic acid receptor alpha (by homology)	RARA	P10276	CHEMBL2055	Nuclear receptor	0.116739
Decanoic acid	Inosine-5'-monophosphate dehydrogenase 2	IMPDH2	P12268	CHEMBL2002	Oxidoreductase	0.116739
Decanoic acid	Thyroid hormone receptor alpha	THRA	P10827	CHEMBL1860	Nuclear receptor	0.116739
Decanoic acid	Thyroid hormone receptor beta-1	THRB	P10828	CHEMBL1947	Nuclear receptor	0.116739
Decanoic acid	Fatty acid-binding protein, liver	FABP1	P07148	CHEMBL5421	Fatty acid binding protein family	0.116739
Decanoic acid	Metabotropic glutamate receptor 5	GRM5	P41594	CHEMBL3227	Family C G protein-coupled receptor	0.116739
Decanoic acid	Cyclooxygenase-1	PTGS1	P23219	CHEMBL221	Oxidoreductase	0.116739
Undecanoic acid	Histone lysine demethylase PHF8	PHF8	Q9UPP1	CHEMBL1938212	Eraser	0.115731
Undecanoic acid	Cytochrome P450 19A1	CYP19A1	P11511	CHEMBL1978	Cytochrome P450	0.115731
Undecanoic acid	Corticosteroid binding globulin	SERPINA6	P08185	CHEMBL2421	Secreted protein	0.115731
Undecanoic acid	Testis-specific androgen-binding protein	SHBG	P04278	CHEMBL3305	Secreted protein	0.115731
Undecanoic acid	Estradiol 17-beta-dehydrogenase 3	HSD17B3	P37058	CHEMBL4234	Enzyme	0.115731
Undecanoic acid	Glucose-6-phosphate 1-dehydrogenase	G6PD	P11413	CHEMBL5347	Enzyme	0.115731
Undecanoic acid	GABA-B receptor (by homology)	GABBR1	Q9UBS5	CHEMBL2064	Family C G protein-coupled receptor	0.115731
Lauric acid	Vitamin D receptor	VDR	P11473	CHEMBL1977	Nuclear receptor	0.113045
Myristic acid	DNA polymerase beta	POLB	P06746	CHEMBL2392	Enzyme	0.112451
Myristyl sulfate	Purinergic receptor P2Y12	P2RY12	Q9H244	CHEMBL2001	Family A G protein-coupled receptor	0.112042
Myristyl sulfate	Pregnane X receptor	NR1I2	O75469	CHEMBL3401	Nuclear receptor	0.112042
Myristyl sulfate	Carbonic anhydrase VII	CA7	P43166	CHEMBL2326	Lyase	0.112042
Myristyl sulfate	Carbonic anhydrase III	CA3	P07451	CHEMBL2885	Lyase	0.112042
Myristyl sulfate	Carbonic anhydrase VI	CA6	P23280	CHEMBL3025	Lyase	0.112042
Myristyl sulfate	Carbonic anhydrase XIV	CA14	Q9ULX7	CHEMBL3510	Lyase	0.112042
Myristyl sulfate	Carbonic anhydrase IV	CA4	P22748	CHEMBL3729	Lyase	0.112042
Myristyl sulfate	Carbonic anhydrase VB	CA5B	Q9Y2D0	CHEMBL3969	Lyase	0.112042
Myristyl sulfate	Carbonic anhydrase VA	CA5A	P35218	CHEMBL4789	Lyase	0.112042
Myristyl sulfate	Carbonic anhydrase XIII (by homology)	CA13	Q8N1Q1	CHEMBL3912	Lyase	0.112042
Myristyl sulfate	Adenosine A1 receptor (by homology)	ADORA1	P30542	CHEMBL226	Family A G protein-coupled receptor	0.112042
trans-10-Heptadecenoic acid	Protein-tyrosine phosphatase 2C	PTPN11	Q06124	CHEMBL3864	Phosphatase	0.112042
trans-10-Heptadecenoic acid	Vanilloid receptor	TRPV1	Q8NER1	CHEMBL4794	Voltage-gated ion channel	0.112042
trans-10-Heptadecenoic acid	Low molecular weight phosphotyrosine protein phosphatase	ACP1	P24666	CHEMBL4903	Phosphatase	0.112042
trans-10-Heptadecenoic acid	Niemann-Pick C1-like protein 1	NPC1L1	Q9UHC9	CHEMBL2027	Other membrane protein	0.112042
trans-10-Heptadecenoic acid	Cytochrome P450 17A1	CYP17A1	P05093	CHEMBL3522	Cytochrome P450	0.112042
trans-10-Heptadecenoic acid	Glucocorticoid receptor	NR3C1	P04150	CHEMBL2034	Nuclear receptor	0.112042
trans-10-Heptadecenoic acid	Prostanoid EP1 receptor (by homology)	PTGER1	P34995	CHEMBL1811	Family A G protein-coupled receptor	0.112042
trans-10-Heptadecenoic acid	Androgen Receptor	AR	P10275	CHEMBL1871	Nuclear receptor	0.112042
trans-10-Heptadecenoic acid	Phospholipase A2 group 1B	PLA2G1B	P04054	CHEMBL4426	Enzyme	0.112042
trans-10-Heptadecenoic acid	Protein farnesyltransferase	FNTA FNTB	P49354 P49356	CHEMBL2094108	Enzyme	0.112042
trans-10-Heptadecenoic acid	Dopamine transporter	SLC6A3	Q01959	CHEMBL238	Electrochemical transporter	0.112042
trans-10-Heptadecenoic acid	MAP kinase ERK1	MAPK3	P27361	CHEMBL3385	Kinase	0.112042
trans-10-Heptadecenoic acid	Cannabinoid receptor 1	CNR1	P21554	CHEMBL218	Family A G protein-coupled receptor	0.112042
trans-10-Heptadecenoic acid	11-beta-hydroxysteroid dehydrogenase 2	HSD11B2	P80365	CHEMBL3746	Enzyme	0.112042
trans-10-Heptadecenoic acid	Butyrylcholinesterase	BCHE	P06276	CHEMBL1914	Hydrolase	0.112042
trans-10-Heptadecenoic acid	Beta-secretase 1	BACE1	P56817	CHEMBL4822	Protease	0.112042
trans-10-Heptadecenoic acid	Nuclear receptor subfamily 1 group I member 3 (by homology)	NR1I3	Q14994	CHEMBL5503	Nuclear receptor	0.112042
trans-10-Heptadecenoic acid	DNA topoisomerase II alpha	TOP2A	P11388	CHEMBL1806	Isomerase	0.112042
trans-10-Heptadecenoic acid	Prostanoid EP4 receptor (by homology)	PTGER4	P35408	CHEMBL1836	Family A G protein-coupled receptor	0.112042
trans-10-Heptadecenoic acid	SUMO-activating enzyme	SAE1 UBA2	Q9UBE0 Q9UBT2	CHEMBL2095174	Enzyme	0.112042
trans-10-Heptadecenoic acid	G-protein coupled receptor 120	FFAR4	Q5NUL3	CHEMBL5339	Family A G protein-coupled receptor	0.112042
trans-10-Heptadecenoic acid	Muscarinic acetylcholine receptor M2	CHRM2	P08172	CHEMBL211	Family A G protein-coupled receptor	0.112042
trans-10-Heptadecenoic acid	Acetylcholinesterase	ACHE	P22303	CHEMBL220	Hydrolase	0.112042
trans-10-Heptadecenoic acid	Norepinephrine transporter	SLC6A2	P23975	CHEMBL222	Electrochemical transporter	0.112042
trans-10-Heptadecenoic acid	Serotonin transporter	SLC6A4	P31645	CHEMBL228	Electrochemical transporter	0.112042
trans-10-Heptadecenoic acid	Cytochrome P450 2C19	CYP2C19	P33261	CHEMBL3622	Cytochrome P450	0.112042
trans-10-Heptadecenoic acid	Fatty acid binding protein intestinal	FABP2	P12104	CHEMBL4879	Fatty acid binding protein family	0.112042
trans-10-Heptadecenoic acid	Steroid 5-alpha-reductase 2	SRD5A2	P31213	CHEMBL1856	Oxidoreductase	0.112042
trans-10-Heptadecenoic acid	Bile acid receptor FXR	NR1H4	Q96RI1	CHEMBL2047	Nuclear receptor	0.112042
trans-10-Heptadecenoic acid	Estrogen receptor beta	ESR2	Q92731	CHEMBL242	Nuclear receptor	0.112042
trans-10-Heptadecenoic acid	Progesterone receptor	PGR	P06401	CHEMBL208	Nuclear receptor	0.112042
trans-10-Heptadecenoic acid	Nitric oxide synthase, inducible	NOS2	P35228	CHEMBL4481	Enzyme	0.112042
trans-10-Heptadecenoic acid	Indoleamine 2,3-dioxygenase	IDO1	P14902	CHEMBL4685	Enzyme	0.112042
trans-10-Heptadecenoic acid	Nuclear receptor ROR-alpha	RORA	P35398	CHEMBL5868	Nuclear receptor	0.112042
trans-10-Heptadecenoic acid	Matrix metalloproteinase 2	MMP2	P08253	CHEMBL333	Protease	0.112042
trans-10-Heptadecenoic acid	Sigma opioid receptor	SIGMAR1	Q99720	CHEMBL287	Membrane receptor	0.112042
trans-10-Heptadecenoic acid	Adenosine A3 receptor	ADORA3	P0DMS8	CHEMBL256	Family A G protein-coupled receptor	0.112042
trans-10-Heptadecenoic acid	Solute carrier family 22 member 6 (by homology)	SLC22A6	Q4U2R8	CHEMBL1641347	Electrochemical transporter	0.112042
trans-10-Heptadecenoic acid	Squalene synthetase	FDFT1	P37268	CHEMBL3338	Enzyme	0.112042
trans-10-Heptadecenoic acid	Glucagon	GCG	P01275	CHEMBL5736	Unclassified protein	0.112042
trans-10-Heptadecenoic acid	Phosphodiesterase 4A	PDE4A	P27815	CHEMBL254	Phosphodiesterase	0.112042
trans-10-Heptadecenoic acid	Phosphodiesterase 4B	PDE4B	Q07343	CHEMBL275	Phosphodiesterase	0.112042
trans-10-Heptadecenoic acid	Mineralocorticoid receptor	NR3C2	P08235	CHEMBL1994	Nuclear receptor	0.112042
trans-10-Heptadecenoic acid	Methionine aminopeptidase 1	METAP1	P53582	CHEMBL2474	Protease	0.112042
trans-10-Heptadecenoic acid	G protein-coupled receptor 44	PTGDR2	Q9Y5Y4	CHEMBL5071	Family A G protein-coupled receptor	0.112042
Cinchophen	Lysine-specific demethylase 5C	KDM5C	P41229	CHEMBL2163176	Eraser	0.112042
Cinchophen	Aminoacyl-tRNA synthetase	EPRS	P07814	CHEMBL3873	Enzyme	0.112042
Cinchophen	Kynurenine 3-monooxygenase	KMO	O15229	CHEMBL2145	Oxidoreductase	0.112042
Cinchophen	Phospholipase A2 group IIA	PLA2G2A	P14555	CHEMBL3474	Enzyme	0.112042
Cinchophen	Lysine-specific demethylase 3A	KDM3A	Q9Y4C1	CHEMBL1938209	Eraser	0.112042
Cinchophen	Chymotrypsin C	CTRC	Q99895	CHEMBL2386	Protease	0.112042
Cinchophen	Lysine-specific demethylase 2A	KDM2A	Q9Y2K7	CHEMBL1938210	Eraser	0.112042
Cinchophen	Receptor-type tyrosine-protein phosphatase gamma	PTPRG	P23470	CHEMBL4905	Phosphatase	0.112042
Cinchophen	Peroxisome proliferator-activated receptor alpha	PPARA	Q07869	CHEMBL239	Nuclear receptor	0.112042
Cinchophen	Aldo-keto-reductase family 1 member C3	AKR1C3	P42330	CHEMBL4681	Enzyme	0.112042
Cinchophen	Aldo-keto reductase family 1 member C1	AKR1C1	Q04828	CHEMBL5905	Enzyme	0.112042
Cinchophen	Glutamate carboxypeptidase II	FOLH1	Q04609	CHEMBL1892	Protease	0.112042
Cinchophen	CDC7/DBF4 (Cell division cycle 7-related protein kinase/Activator of S phase kinase)	DBF4 CDC7	Q9UBU7 O00311	CHEMBL2111377	Kinase	0.112042
Cinchophen	Estrogen receptor beta	ESR2	Q92731	CHEMBL242	Nuclear receptor	0.112042
Cinchophen	Matrix metalloproteinase 12	MMP12	P39900	CHEMBL4393	Protease	0.112042
Cinchophen	Endothelin receptor ET-A	EDNRA	P25101	CHEMBL252	Family A G protein-coupled receptor	0.112042
Cinchophen	G protein-coupled receptor 44	PTGDR2	Q9Y5Y4	CHEMBL5071	Family A G protein-coupled receptor	0.112042
Cinchophen	Angiotensin-converting enzyme	ACE	P12821	CHEMBL1808	Protease	0.112042
Cinchophen	Aldo-keto reductase family 1 member C2	AKR1C2	P52895	CHEMBL5847	Enzyme	0.112042
Cinchophen	Interleukin-8	CXCL8	P10145	CHEMBL2157	Secreted protein	0.112042
Cinchophen	DNA excision repair protein ERCC-5	ERCC5	P28715	CHEMBL4736	Other nuclear protein	0.112042
Cinchophen	Flap endonuclease 1	FEN1	P39748	CHEMBL5027	Enzyme	0.112042
Cinchophen	Serotonin transporter	SLC6A4	P31645	CHEMBL228	Electrochemical transporter	0.112042
Cinchophen	Prostanoid EP4 receptor	PTGER4	P35408	CHEMBL1836	Family A G protein-coupled receptor	0.112042
Cinchophen	Fatty acid binding protein muscle	FABP3	P05413	CHEMBL3344	Fatty acid binding protein family	0.112042
Cinchophen	Fatty acid binding protein epidermal	FABP5	Q01469	CHEMBL3674	Fatty acid binding protein family	0.112042
Cinchophen	Replication protein A 70 kDa DNA-binding subunit	RPA1	P27694	CHEMBL1764940	Unclassified protein	0.112042
Cinchophen	Prostanoid EP2 receptor	PTGER2	P43116	CHEMBL1881	Family A G protein-coupled receptor	0.112042
Cinchophen	Prostanoid EP3 receptor	PTGER3	P43115	CHEMBL3710	Family A G protein-coupled receptor	0.112042
Cinchophen	Hydroxyacid oxidase 2 (by homology)	HAO2	Q9NYQ3	CHEMBL2169732	Enzyme	0.112042
Cinchophen	Prostanoid DP receptor	PTGDR	Q13258	CHEMBL4427	Family A G protein-coupled receptor	0.112042
Cinchophen	Matrix metalloproteinase 8	MMP8	P22894	CHEMBL4588	Protease	0.112042
Cinchophen	Neurokinin 3 receptor	TACR3	P29371	CHEMBL4429	Family A G protein-coupled receptor	0.112042
Cinchophen	Solute carrier organic anion transporter family member 1B1	SLCO1B1	Q9Y6L6	CHEMBL1697668	Electrochemical transporter	0.112042
Cinchophen	Liver glycogen phosphorylase	PYGL	P06737	CHEMBL2568	Enzyme	0.112042
Cinchophen	Muscle glycogen phosphorylase	PYGM	P11217	CHEMBL3526	Enzyme	0.112042
Cinchophen	Dual specificity mitogen-activated protein kinase kinase 1	MAP2K1	Q02750	CHEMBL3587	Kinase	0.112042
Cinchophen	Metabotropic glutamate receptor 5 (by homology)	GRM5	P41594	CHEMBL3227	Family C G protein-coupled receptor	0.112042
Cinchophen	Neprilysin	MME	P08473	CHEMBL1944	Protease	0.112042
Cinchophen	Intercellular adhesion molecule (ICAM-1), Integrin alpha-L/beta-2	ITGAL ICAM1 ITGB2	P20701 P05362 P05107	CHEMBL2096661	Membrane receptor	0.112042
16-Hydroxyhexadecanoic acid	Lysine-specific demethylase 5C	KDM5C	P41229	CHEMBL2163176	Eraser	0.112042
16-Hydroxyhexadecanoic acid	Histone lysine demethylase PHF8	PHF8	Q9UPP1	CHEMBL1938212	Eraser	0.112042
16-Hydroxyhexadecanoic acid	Protein farnesyltransferase	FNTA FNTB	P49354 P49356	CHEMBL2094108	Enzyme	0.112042
16-Hydroxyhexadecanoic acid	11-beta-hydroxysteroid dehydrogenase 2	HSD11B2	P80365	CHEMBL3746	Enzyme	0.112042
16-Hydroxyhexadecanoic acid	Glutathione S-transferase kappa 1	GSTK1	Q9Y2Q3	CHEMBL4491	Enzyme	0.112042
16-Hydroxyhexadecanoic acid	CDC45-related protein	CDC45	O75419	CHEMBL3040	Other nuclear protein	0.112042
16-Hydroxyhexadecanoic acid	Carbonic anhydrase II	CA2	P00918	CHEMBL205	Lyase	0.112042
16-Hydroxyhexadecanoic acid	Protein-tyrosine phosphatase 1B	PTPN1	P18031	CHEMBL335	Phosphatase	0.112042
16-Hydroxyhexadecanoic acid	Carbonic anhydrase I	CA1	P00915	CHEMBL261	Lyase	0.112042
16-Hydroxyhexadecanoic acid	Leukotriene A4 hydrolase	LTA4H	P09960	CHEMBL4618	Protease	0.112042
16-Hydroxyhexadecanoic acid	Prostanoid EP4 receptor (by homology)	PTGER4	P35408	CHEMBL1836	Family A G protein-coupled receptor	0.112042
16-Hydroxyhexadecanoic acid	Voltage-gated calcium channel alpha2/delta subunit 1	CACNA2D1	P54289	CHEMBL1919	Calcium channel auxiliary subunit alpha2delta family	0.112042
16-Hydroxyhexadecanoic acid	Cytosolic phospholipase A2	PLA2G4A	P47712	CHEMBL3816	Enzyme	0.112042
16-Hydroxyhexadecanoic acid	Leukocyte adhesion molecule-1	SELL	P14151	CHEMBL3161	Adhesion	0.112042
16-Hydroxyhexadecanoic acid	Selectin E	SELE	P16581	CHEMBL3890	Adhesion	0.112042
16-Hydroxyhexadecanoic acid	P-selectin	SELP	P16109	CHEMBL5378	Adhesion	0.112042
16-Hydroxyhexadecanoic acid	Neuronal acetylcholine receptor protein alpha-7 subunit (by homology)	CHRNA7	P36544	CHEMBL2492	Ligand-gated ion channel	0.112042
16-Hydroxyhexadecanoic acid	Plasminogen	PLG	P00747	CHEMBL1801	Protease	0.112042
16-Hydroxyhexadecanoic acid	Prostanoid EP3 receptor	PTGER3	P43115	CHEMBL3710	Family A G protein-coupled receptor	0.112042
16-Hydroxyhexadecanoic acid	Retinoic acid receptor gamma	RARG	P13631	CHEMBL2003	Nuclear receptor	0.112042
16-Hydroxyhexadecanoic acid	Retinoic acid receptor beta	RARB	P10826	CHEMBL2008	Nuclear receptor	0.112042
16-Hydroxyhexadecanoic acid	Prostanoid DP receptor	PTGDR	Q13258	CHEMBL4427	Family A G protein-coupled receptor	0.112042
16-Hydroxyhexadecanoic acid	Thromboxane A2 receptor	TBXA2R	P21731	CHEMBL2069	Family A G protein-coupled receptor	0.112042
16-Hydroxyhexadecanoic acid	SUMO-activating enzyme	SAE1 UBA2	Q9UBE0 Q9UBT2	CHEMBL2095174	Enzyme	0.112042
16-Hydroxyhexadecanoic acid	Metabotropic glutamate receptor 5	GRM5	P41594	CHEMBL3227	Family C G protein-coupled receptor	0.112042
16-Hydroxyhexadecanoic acid	Retinoic acid receptor alpha	RARA	P10276	CHEMBL2055	Nuclear receptor	0.112042
16-Hydroxyhexadecanoic acid	Thyroid hormone receptor alpha	THRA	P10827	CHEMBL1860	Nuclear receptor	0.112042
16-Hydroxyhexadecanoic acid	Thyroid hormone receptor beta-1	THRB	P10828	CHEMBL1947	Nuclear receptor	0.112042
3-Hydroxy myristic acid	Free fatty acid receptor 1	FFAR1	O14842	CHEMBL4422	Family A G protein-coupled receptor	0.112024
Flavone	MAP kinase ERK1	MAPK3	P27361	CHEMBL3385	Kinase	0.112024
4-Dodecylbenzenesulfonic acid	Carbonic anhydrase VII	CA7	P43166	CHEMBL2326	Lyase	0.111502
4-Dodecylbenzenesulfonic acid	Carbonic anhydrase XIV	CA14	Q9ULX7	CHEMBL3510	Lyase	0.111502
4-Dodecylbenzenesulfonic acid	N-acylsphingosine-amidohydrolase	NAAA	Q02083	CHEMBL4349	Enzyme	0.111502
4-Dodecylbenzenesulfonic acid	Carbonic anhydrase II	CA2	P00918	CHEMBL205	Lyase	0.111502
Abietic acid	Dual specificity phosphatase Cdc25B	CDC25B	P30305	CHEMBL4804	Phosphatase	0.111502
Abietic acid	11-beta-hydroxysteroid dehydrogenase 1	HSD11B1	P28845	CHEMBL4235	Enzyme	0.111502
Abietic acid	DNA polymerase beta (by homology)	POLB	P06746	CHEMBL2392	Enzyme	0.111502
Abietic acid	Peroxisome proliferator-activated receptor alpha	PPARA	Q07869	CHEMBL239	Nuclear receptor	0.111502
Abietic acid	Peroxisome proliferator-activated receptor delta	PPARD	Q03181	CHEMBL3979	Nuclear receptor	0.111502
Abietic acid	Arachidonate 5-lipoxygenase	ALOX5	P09917	CHEMBL215	Oxidoreductase	0.111502
Abietic acid	T-cell protein-tyrosine phosphatase	PTPN2	P17706	CHEMBL3807	Phosphatase	0.111502
Abietic acid	TNF-alpha	TNF	P01375	CHEMBL1825	Secreted protein	0.111502
Abietic acid	Protein kinase C eta	PRKCH	P24723	CHEMBL3616	Kinase	0.111502
Abietic acid	Protein-tyrosine phosphatase 2C	PTPN11	Q06124	CHEMBL3864	Phosphatase	0.111502
Abietic acid	Steroid 5-alpha-reductase 2	SRD5A2	P31213	CHEMBL1856	Oxidoreductase	0.111502
Abietic acid	Prolyl endopeptidase	PREP	P48147	CHEMBL3202	Protease	0.111502
Abietic acid	Leukotriene B4 receptor 1	LTB4R	Q15722	CHEMBL3911	Family A G protein-coupled receptor	0.111502
Abietic acid	Aldo-keto reductase family 1 member B10	AKR1B10	O60218	CHEMBL5983	Enzyme	0.111502
Abietic acid	Fatty acid binding protein adipocyte	FABP4	P15090	CHEMBL2083	Fatty acid binding protein family	0.111502
Abietic acid	Prostanoid EP1 receptor	PTGER1	P34995	CHEMBL1811	Family A G protein-coupled receptor	0.111502
Abietic acid	Prostanoid EP2 receptor	PTGER2	P43116	CHEMBL1881	Family A G protein-coupled receptor	0.111502
Abietic acid	Solute carrier family 22 member 12	SLC22A12	Q96S37	CHEMBL6120	Electrochemical transporter	0.111502
Abietic acid	Glucocorticoid receptor	NR3C1	P04150	CHEMBL2034	Nuclear receptor	0.111502
Abietic acid	Testis-specific androgen-binding protein	SHBG	P04278	CHEMBL3305	Secreted protein	0.111502
Abietic acid	HMG-CoA reductase	HMGCR	P04035	CHEMBL402	Oxidoreductase	0.111502
Abietic acid	Corticosteroid binding globulin	SERPINA6	P08185	CHEMBL2421	Secreted protein	0.111502
Abietic acid	Low molecular weight phosphotyrosine protein phosphatase	ACP1	P24666	CHEMBL4903	Phosphatase	0.111502
Abietic acid	Glucose-6-phosphate 1-dehydrogenase	G6PD	P11413	CHEMBL5347	Enzyme	0.111502
Abietic acid	Cytochrome P450 51 (by homology)	CYP51A1	Q16850	CHEMBL3849	Cytochrome P450	0.111502
Abietic acid	Free fatty acid receptor 1	FFAR1	O14842	CHEMBL4422	Family A G protein-coupled receptor	0.111502
Abietic acid	Vitamin D receptor	VDR	P11473	CHEMBL1977	Nuclear receptor	0.111502
Abietic acid	Cyclooxygenase-1	PTGS1	P23219	CHEMBL221	Oxidoreductase	0.111502
Abietic acid	DNA topoisomerase I	TOP1	P11387	CHEMBL1781	Isomerase	0.111502
Abietic acid	Prostaglandin E synthase 2	PTGES2	Q9H7Z7	CHEMBL4411	Enzyme	0.111502
Abietic acid	p53-binding protein Mdm-2	MDM2	Q00987	CHEMBL5023	Other nuclear protein	0.111502
Abietic acid	Butyrylcholinesterase	BCHE	P06276	CHEMBL1914	Hydrolase	0.111502
Abietic acid	Beta-secretase 1	BACE1	P56817	CHEMBL4822	Protease	0.111502
Abietic acid	Arachidonate 12-lipoxygenase	ALOX12	P18054	CHEMBL3687	Enzyme	0.111502
Abietic acid	Transient receptor potential cation channel subfamily A member 1	TRPA1	O75762	CHEMBL6007	Voltage-gated ion channel	0.111502
Abietic acid	Retinoic acid receptor gamma (by homology)	RARG	P13631	CHEMBL2003	Nuclear receptor	0.111502
Abietic acid	Tumour suppressor p53/oncoprotein Mdm2	TP53	P04637	CHEMBL4096	Transcription factor	0.111502
Abietic acid	Estrogen receptor alpha	ESR1	P03372	CHEMBL206	Nuclear receptor	0.111502
Abietic acid	Estrogen receptor beta	ESR2	Q92731	CHEMBL242	Nuclear receptor	0.111502
Abietic acid	Prostanoid EP4 receptor	PTGER4	P35408	CHEMBL1836	Family A G protein-coupled receptor	0.111502
Abietic acid	G protein-coupled receptor 44	PTGDR2	Q9Y5Y4	CHEMBL5071	Family A G protein-coupled receptor	0.111502
Abietic acid	Niemann-Pick C1-like protein 1	NPC1L1	Q9UHC9	CHEMBL2027	Other membrane protein	0.111502
Abietic acid	Sigma opioid receptor	SIGMAR1	Q99720	CHEMBL287	Membrane receptor	0.111502
Abietic acid	Cytochrome P450 17A1	CYP17A1	P05093	CHEMBL3522	Cytochrome P450	0.111502
Abietic acid	Phosphodiesterase 4D	PDE4D	Q08499	CHEMBL288	Phosphodiesterase	0.111502
Abietic acid	Fatty acid-binding protein, liver	FABP1	P07148	CHEMBL5421	Fatty acid binding protein family	0.111502
Abietic acid	Androgen Receptor	AR	P10275	CHEMBL1871	Nuclear receptor	0.111502
Abietic acid	Gamma-secretase	PSEN2 PSENEN NCSTN APH1A PSEN1 APH1B	P49810 Q9NZ42 Q92542 Q96BI3 P49768 Q8WW43	CHEMBL2094135	Protease	0.111502
Abietic acid	Hydroxyacid oxidase 1	HAO1	Q9UJM8	CHEMBL4229	Enzyme	0.111502
Abietic acid	11-beta-hydroxysteroid dehydrogenase 2	HSD11B2	P80365	CHEMBL3746	Enzyme	0.111502
Abietic acid	Retinoid X receptor alpha	RXRA	P19793	CHEMBL2061	Nuclear receptor	0.111502
Abietic acid	Cyclooxygenase-2	PTGS2	P35354	CHEMBL230	Oxidoreductase	0.111502
Abietic acid	Protein-tyrosine phosphatase 1C	PTPN6	P29350	CHEMBL3166	Phosphatase	0.111502
Abietic acid	Cytosolic phospholipase A2	PLA2G4A	P47712	CHEMBL3816	Enzyme	0.111502
Abietic acid	Fatty acid binding protein epidermal	FABP5	Q01469	CHEMBL3674	Fatty acid binding protein family	0.111502
Abietic acid	Protein farnesyltransferase	FNTA FNTB	P49354 P49356	CHEMBL2094108	Enzyme	0.111502
Abietic acid	CD81 antigen	CD81	P60033	CHEMBL1075180	Surface antigen	0.111502
Abietic acid	MAP kinase ERK1	MAPK3	P27361	CHEMBL3385	Kinase	0.111502
Abietic acid	Cytochrome P450 19A1	CYP19A1	P11511	CHEMBL1978	Cytochrome P450	0.111502
Abietic acid	Fatty acid binding protein muscle	FABP3	P05413	CHEMBL3344	Fatty acid binding protein family	0.111502
Abietic acid	Type-1 angiotensin II receptor	AGTR1	P30556	CHEMBL227	Family A G protein-coupled receptor	0.111502
Abietic acid	Chymase	CMA1	P23946	CHEMBL4068	Protease	0.111502
Abietic acid	Cathepsin G	CTSG	P08311	CHEMBL4071	Protease	0.111502
Abietic acid	Transient receptor potential cation channel subfamily M member 8	TRPM8	Q7Z2W7	CHEMBL1075319	Voltage-gated ion channel	0.111502
Abietic acid	Protein kinase C alpha	PRKCA	P17252	CHEMBL299	Kinase	0.111502
Abietic acid	RAS guanyl releasing protein 3	RASGRP3	Q8IV61	CHEMBL3638	Other cytosolic protein	0.111502
Abietic acid	Nuclear receptor ROR-alpha	RORA	P35398	CHEMBL5868	Nuclear receptor	0.111502
Abietic acid	Cytochrome P450 26B1	CYP26B1	Q9NR63	CHEMBL3713687	Cytochrome P450	0.111502
Abietic acid	Cytochrome P450 26A1	CYP26A1	O43174	CHEMBL5141	Cytochrome P450	0.111502
Abietic acid	Retinoic acid receptor beta	RARB	P10826	CHEMBL2008	Nuclear receptor	0.111502
Abietic acid	Retinoic acid receptor alpha	RARA	P10276	CHEMBL2055	Nuclear receptor	0.111502
Abietic acid	Nitric oxide synthase, inducible	NOS2	P35228	CHEMBL4481	Enzyme	0.111502
Abietic acid	Prostanoid DP receptor	PTGDR	Q13258	CHEMBL4427	Family A G protein-coupled receptor	0.111502
Abietic acid	Sn1-specific diacylglycerol lipase alpha	DAGLA	Q9Y4D2	CHEMBL5545	Enzyme	0.111502
Abietic acid	SUMO-activating enzyme	SAE1 UBA2	Q9UBE0 Q9UBT2	CHEMBL2095174	Enzyme	0.111502
Tretinoin	Acetylcholinesterase	ACHE	P22303	CHEMBL220	Hydrolase	0.111502
Tretinoin	Beta-secretase 1	BACE1	P56817	CHEMBL4822	Protease	0.111502
Tretinoin	Cytochrome P450 26B1	CYP26B1	Q9NR63	CHEMBL3713687	Cytochrome P450	0.111502
Tretinoin	Cytochrome P450 26A1	CYP26A1	O43174	CHEMBL5141	Cytochrome P450	0.111502
Tretinoin	Steroid 5-alpha-reductase 2	SRD5A2	P31213	CHEMBL1856	Oxidoreductase	0.111502
Tretinoin	Peroxisome proliferator-activated receptor alpha	PPARA	Q07869	CHEMBL239	Nuclear receptor	0.111502
Tretinoin	Peroxisome proliferator-activated receptor gamma	PPARG	P37231	CHEMBL235	Nuclear receptor	0.111502
Tretinoin	Free fatty acid receptor 1	FFAR1	O14842	CHEMBL4422	Family A G protein-coupled receptor	0.111502
Tretinoin	Thromboxane A2 receptor	TBXA2R	P21731	CHEMBL2069	Family A G protein-coupled receptor	0.111502
Tretinoin	Dopamine D2 receptor	DRD2	P14416	CHEMBL217	Family A G protein-coupled receptor	0.111502
Tretinoin	Monocarboxylate transporter 1 (by homology)	SLC16A1	P53985	CHEMBL4360	Electrochemical transporter	0.111502
Tretinoin	Leukotriene B4 receptor 1	LTB4R	Q15722	CHEMBL3911	Family A G protein-coupled receptor	0.111502
Tretinoin	G-protein coupled receptor 120	FFAR4	Q5NUL3	CHEMBL5339	Family A G protein-coupled receptor	0.111502
Tretinoin	Prostanoid EP4 receptor	PTGER4	P35408	CHEMBL1836	Family A G protein-coupled receptor	0.111502
Tretinoin	Prostanoid EP2 receptor	PTGER2	P43116	CHEMBL1881	Family A G protein-coupled receptor	0.111502
Tretinoin	HMG-CoA reductase	HMGCR	P04035	CHEMBL402	Oxidoreductase	0.111502
Tretinoin	Cytosolic phospholipase A2	PLA2G4A	P47712	CHEMBL3816	Enzyme	0.111502
Tretinoin	Cyclooxygenase-1	PTGS1	P23219	CHEMBL221	Oxidoreductase	0.111502
Tretinoin	Steryl-sulfatase	STS	P08842	CHEMBL3559	Enzyme	0.111502
Nonanoic acid	Vitamin D receptor	VDR	P11473	CHEMBL1977	Nuclear receptor	0.110992
Nonanoic acid	Bile acid receptor FXR	NR1H4	Q96RI1	CHEMBL2047	Nuclear receptor	0.110992
Nonanoic acid	DNA polymerase beta (by homology)	POLB	P06746	CHEMBL2392	Enzyme	0.110992
Nonanoic acid	G-protein coupled bile acid receptor 1	GPBAR1	Q8TDU6	CHEMBL5409	Family A G protein-coupled receptor	0.110992
Nonanoic acid	11-beta-hydroxysteroid dehydrogenase 1	HSD11B1	P28845	CHEMBL4235	Enzyme	0.110992
Tridecylic acid	Vitamin D receptor	VDR	P11473	CHEMBL1977	Nuclear receptor	0.109508
Tridecylic acid	Dual specificity phosphatase Cdc25A	CDC25A	P30304	CHEMBL3775	Phosphatase	0.109508
Stearic acid	G-protein coupled bile acid receptor 1	GPBAR1	Q8TDU6	CHEMBL5409	Family A G protein-coupled receptor	0.108771
Stearic acid	Niemann-Pick C1-like protein 1	NPC1L1	Q9UHC9	CHEMBL2027	Other membrane protein	0.108771
Stearic acid	GABA A receptor alpha-2/beta-2/gamma-2	GABRA2 GABRB2 GABRG2	P47869 P47870 P18507	CHEMBL2111413	Ligand-gated ion channel	0.108771
Stearic acid	Lysine-specific demethylase 2A	KDM2A	Q9Y2K7	CHEMBL1938210	Eraser	0.108771
Stearic acid	Lysine-specific demethylase 5C	KDM5C	P41229	CHEMBL2163176	Eraser	0.108771
Stearic acid	Vitamin D receptor	VDR	P11473	CHEMBL1977	Nuclear receptor	0.108771
Oleic acid	DNA polymerase beta	POLB	P06746	CHEMBL2392	Enzyme	0.108771
Oleic acid	Phosphodiesterase 4D	PDE4D	Q08499	CHEMBL288	Phosphodiesterase	0.108771
Oleic acid	HMG-CoA reductase	HMGCR	P04035	CHEMBL402	Oxidoreductase	0.108771
Oleic acid	Prostanoid EP2 receptor (by homology)	PTGER2	P43116	CHEMBL1881	Family A G protein-coupled receptor	0.108771
Oleic acid	Leukotriene B4 receptor 1	LTB4R	Q15722	CHEMBL3911	Family A G protein-coupled receptor	0.108771
Oleic acid	11-beta-hydroxysteroid dehydrogenase 1	HSD11B1	P28845	CHEMBL4235	Enzyme	0.108771
Oleic acid	Nuclear receptor ROR-gamma	RORC	P51449	CHEMBL1741186	Nuclear receptor	0.108771
Oleic acid	Cytochrome P450 19A1	CYP19A1	P11511	CHEMBL1978	Cytochrome P450	0.108771
Oleic acid	LXR-alpha	NR1H3	Q13133	CHEMBL2808	Nuclear receptor	0.108771
Oleic acid	Glucocorticoid receptor	NR3C1	P04150	CHEMBL2034	Nuclear receptor	0.108771
Palmitoleic acid	Carboxylesterase 2	CES2	O00748	CHEMBL3180	Enzyme	0.108018
Palmitoleic acid	Prolyl endopeptidase	PREP	P48147	CHEMBL3202	Protease	0.108018
Undecanoic acid	Dual specificity phosphatase Cdc25A	CDC25A	P30304	CHEMBL3775	Phosphatase	0.106927
13-Hydroxy-9Z,11E,15Z-octadecatrienoic acid	Arachidonate 5-lipoxygenase	ALOX5	P09917	CHEMBL215	Oxidoreductase	0.1061
2,2'-Methylenebis(4-methyl-6-tert-butylphenol)	Arachidonate 5-lipoxygenase	ALOX5	P09917	CHEMBL215	Oxidoreductase	0.105608
2,2'-Methylenebis(4-methyl-6-tert-butylphenol)	Estrogen receptor alpha	ESR1	P03372	CHEMBL206	Nuclear receptor	0.105608
Myristic acid	Aldo-keto reductase family 1 member B10	AKR1B10	O60218	CHEMBL5983	Enzyme	0.103762
N,N'-Dicyclohexylurea	Epoxide hydrolase 1	EPHX1	P07099	CHEMBL1968	Protease	0.103762
N,N'-Dicyclohexylurea	Epoxide hydratase	EPHX2	P34913	CHEMBL2409	Protease	0.103762
3-Hydroxy myristic acid	11-beta-hydroxysteroid dehydrogenase 1	HSD11B1	P28845	CHEMBL4235	Enzyme	0.103007
3-Hydroxy myristic acid	Peroxisome proliferator-activated receptor delta	PPARD	Q03181	CHEMBL3979	Nuclear receptor	0.103007
Flavone	Calmodulin	CALM1	P62158	CHEMBL6093	Unclassified protein	0.103007
Triphenylphosphine oxide	Intermediate conductance calcium-activated potassium channel protein 4	KCNN4	O15554	CHEMBL4305	Voltage-gated ion channel	0.100579
Triphenylphosphine oxide	P2X purinoceptor 7	P2RX7	Q99572	CHEMBL4805	Ligand-gated ion channel	0.100579
Triphenylphosphine oxide	Translocator protein	TSPO	P30536	CHEMBL5742	Membrane receptor	0.100579
Triphenylphosphine oxide	Monoamine oxidase B	MAOB	P27338	CHEMBL2039	Oxidoreductase	0.100579
Triphenylphosphine oxide	Cannabinoid receptor 1	CNR1	P21554	CHEMBL218	Family A G protein-coupled receptor	0.100579
Triphenylphosphine oxide	Cannabinoid receptor 2	CNR2	P34972	CHEMBL253	Family A G protein-coupled receptor	0.100579
Triphenylphosphine oxide	Serotonin 6 (5-HT6) receptor	HTR6	P50406	CHEMBL3371	Family A G protein-coupled receptor	0.100579
Triphenylphosphine oxide	Histone deacetylase 6	HDAC6	Q9UBN7	CHEMBL1865	Eraser	0.100579
Triphenylphosphine oxide	Histone deacetylase 1	HDAC1	Q13547	CHEMBL325	Eraser	0.100579
Stearic acid	Androgen Receptor	AR	P10275	CHEMBL1871	Nuclear receptor	0.100579
Stearic acid	Protein farnesyltransferase	FNTA FNTB	P49354 P49356	CHEMBL2094108	Enzyme	0.100579
Stearic acid	Histone lysine demethylase PHF8	PHF8	Q9UPP1	CHEMBL1938212	Eraser	0.100579
Stearic acid	Plasminogen	PLG	P00747	CHEMBL1801	Protease	0.100579
Stearic acid	Glutathione S-transferase kappa 1	GSTK1	Q9Y2Q3	CHEMBL4491	Enzyme	0.100579
Stearic acid	Protein-tyrosine phosphatase 1B	PTPN1	P18031	CHEMBL335	Phosphatase	0.100579
Stearic acid	Anandamide amidohydrolase	FAAH	O00519	CHEMBL2243	Enzyme	0.100579
Stearic acid	Peroxisome proliferator-activated receptor gamma	PPARG	P37231	CHEMBL235	Nuclear receptor	0.100579
Stearic acid	Telomerase reverse transcriptase	TERT	O14746	CHEMBL2916	Enzyme	0.100579
Stearic acid	Fatty acid-binding protein, liver	FABP1	P07148	CHEMBL5421	Fatty acid binding protein family	0.100579
Stearic acid	Retinoic acid receptor gamma	RARG	P13631	CHEMBL2003	Nuclear receptor	0.100579
Stearic acid	Retinoic acid receptor beta	RARB	P10826	CHEMBL2008	Nuclear receptor	0.100579
Stearic acid	Retinoic acid receptor alpha	RARA	P10276	CHEMBL2055	Nuclear receptor	0.100579
Stearic acid	Glycine receptor subunit alpha-1	GLRA1	P23415	CHEMBL5845	Ligand-gated ion channel	0.100579
Stearic acid	11-beta-hydroxysteroid dehydrogenase 2	HSD11B2	P80365	CHEMBL3746	Enzyme	0.100579
Stearic acid	Prostanoid FP receptor	PTGFR	P43088	CHEMBL1987	Family A G protein-coupled receptor	0.100579
Stearic acid	CDC45-related protein	CDC45	O75419	CHEMBL3040	Other nuclear protein	0.100579
Stearic acid	Leukocyte common antigen	PTPRC	P08575	CHEMBL3243	Enzyme	0.100579
Stearic acid	Hydroxyacid oxidase 1	HAO1	Q9UJM8	CHEMBL4229	Enzyme	0.100579
Stearic acid	Nuclear receptor subfamily 0 group B member 2	NR0B2	Q15466	CHEMBL5603	Nuclear receptor	0.100579
Stearic acid	Cytochrome P450 26B1	CYP26B1	Q9NR63	CHEMBL3713687	Cytochrome P450	0.100579
Stearic acid	Cytochrome P450 26A1	CYP26A1	O43174	CHEMBL5141	Cytochrome P450	0.100579
Stearic acid	Acyl-CoA desaturase	SCD	O00767	CHEMBL5555	Enzyme	0.100579
Stearic acid	Retinoid X receptor beta	RXRB	P28702	CHEMBL1870	Nuclear receptor	0.100579
Stearic acid	Retinoid X receptor gamma	RXRG	P48443	CHEMBL2004	Nuclear receptor	0.100579
Stearic acid	Retinoid X receptor alpha	RXRA	P19793	CHEMBL2061	Nuclear receptor	0.100579
Stearic acid	Voltage-gated calcium channel alpha2/delta subunit 1	CACNA2D1	P54289	CHEMBL1919	Calcium channel auxiliary subunit alpha2delta family	0.100579
Stearic acid	HMG-CoA reductase	HMGCR	P04035	CHEMBL402	Oxidoreductase	0.100579
Stearic acid	Prostanoid EP4 receptor (by homology)	PTGER4	P35408	CHEMBL1836	Family A G protein-coupled receptor	0.100579
Stearic acid	Neuronal acetylcholine receptor protein alpha-7 subunit (by homology)	CHRNA7	P36544	CHEMBL2492	Ligand-gated ion channel	0.100579
Stearic acid	Carbonic anhydrase II	CA2	P00918	CHEMBL205	Lyase	0.100579
Stearic acid	Carbonic anhydrase I	CA1	P00915	CHEMBL261	Lyase	0.100579
Stearic acid	Glucagon	GCG	P01275	CHEMBL5736	Unclassified protein	0.100579
Stearic acid	SUMO-activating enzyme	SAE1 UBA2	Q9UBE0 Q9UBT2	CHEMBL2095174	Enzyme	0.100579
Stearic acid	Metabotropic glutamate receptor 5	GRM5	P41594	CHEMBL3227	Family C G protein-coupled receptor	0.100579
Stearic acid	Phosphodiesterase 4A	PDE4A	P27815	CHEMBL254	Phosphodiesterase	0.100579
Stearic acid	Phosphodiesterase 4B	PDE4B	Q07343	CHEMBL275	Phosphodiesterase	0.100579
Oleic acid	Cannabinoid receptor 1	CNR1	P21554	CHEMBL218	Family A G protein-coupled receptor	0.100579
Oleic acid	CD81 antigen	CD81	P60033	CHEMBL1075180	Surface antigen	0.100579
Oleic acid	Protein kinase C eta	PRKCH	P24723	CHEMBL3616	Kinase	0.100579
Oleic acid	Cyclooxygenase-2	PTGS2	P35354	CHEMBL230	Oxidoreductase	0.100579
Oleic acid	Corticosteroid binding globulin	SERPINA6	P08185	CHEMBL2421	Secreted protein	0.100579
Oleic acid	Testis-specific androgen-binding protein	SHBG	P04278	CHEMBL3305	Secreted protein	0.100579
Oleic acid	Glucose-6-phosphate 1-dehydrogenase	G6PD	P11413	CHEMBL5347	Enzyme	0.100579
Oleic acid	Cytochrome P450 51 (by homology)	CYP51A1	Q16850	CHEMBL3849	Cytochrome P450	0.100579
Oleic acid	Receptor-type tyrosine-protein phosphatase F (LAR)	PTPRF	P10586	CHEMBL3521	Membrane receptor	0.100579
Oleic acid	Protein-tyrosine phosphatase 2C	PTPN11	Q06124	CHEMBL3864	Phosphatase	0.100579
Oleic acid	Phospholipase A2 group 1B	PLA2G1B	P04054	CHEMBL4426	Enzyme	0.100579
Oleic acid	Vanilloid receptor	TRPV1	Q8NER1	CHEMBL4794	Voltage-gated ion channel	0.100579
Oleic acid	Prostanoid IP receptor	PTGIR	P43119	CHEMBL1995	Family A G protein-coupled receptor	0.100579
Oleic acid	Low molecular weight phosphotyrosine protein phosphatase	ACP1	P24666	CHEMBL4903	Phosphatase	0.100579
Oleic acid	Protein farnesyltransferase	FNTA FNTB	P49354 P49356	CHEMBL2094108	Enzyme	0.100579
Oleic acid	Estrogen receptor beta	ESR2	Q92731	CHEMBL242	Nuclear receptor	0.100579
Oleic acid	Carboxylesterase 2	CES2	O00748	CHEMBL3180	Enzyme	0.100579
Oleic acid	Niemann-Pick C1-like protein 1	NPC1L1	Q9UHC9	CHEMBL2027	Other membrane protein	0.100579
Oleic acid	Sigma opioid receptor	SIGMAR1	Q99720	CHEMBL287	Membrane receptor	0.100579
Oleic acid	Cytochrome P450 17A1	CYP17A1	P05093	CHEMBL3522	Cytochrome P450	0.100579
Oleic acid	Steroid 5-alpha-reductase 2	SRD5A2	P31213	CHEMBL1856	Oxidoreductase	0.100579
Oleic acid	Androgen Receptor	AR	P10275	CHEMBL1871	Nuclear receptor	0.100579
Oleic acid	Progesterone receptor	PGR	P06401	CHEMBL208	Nuclear receptor	0.100579
Oleic acid	11-beta-hydroxysteroid dehydrogenase 2	HSD11B2	P80365	CHEMBL3746	Enzyme	0.100579
Oleic acid	Dopamine transporter	SLC6A3	Q01959	CHEMBL238	Electrochemical transporter	0.100579
Oleic acid	MAP kinase ERK1	MAPK3	P27361	CHEMBL3385	Kinase	0.100579
Oleic acid	Prostanoid EP1 receptor (by homology)	PTGER1	P34995	CHEMBL1811	Family A G protein-coupled receptor	0.100579
Oleic acid	Prostanoid EP4 receptor	PTGER4	P35408	CHEMBL1836	Family A G protein-coupled receptor	0.100579
Oleic acid	Butyrylcholinesterase	BCHE	P06276	CHEMBL1914	Hydrolase	0.100579
Oleic acid	Adenosine A3 receptor	ADORA3	P0DMS8	CHEMBL256	Family A G protein-coupled receptor	0.100579
Oleic acid	Nuclear receptor subfamily 1 group I member 3 (by homology)	NR1I3	Q14994	CHEMBL5503	Nuclear receptor	0.100579
Oleic acid	DNA topoisomerase II alpha	TOP2A	P11388	CHEMBL1806	Isomerase	0.100579
Oleic acid	Mineralocorticoid receptor	NR3C2	P08235	CHEMBL1994	Nuclear receptor	0.100579
Oleic acid	Cytochrome P450 26B1	CYP26B1	Q9NR63	CHEMBL3713687	Cytochrome P450	0.100579
Oleic acid	Cytochrome P450 26A1	CYP26A1	O43174	CHEMBL5141	Cytochrome P450	0.100579
Oleic acid	Estrogen receptor alpha	ESR1	P03372	CHEMBL206	Nuclear receptor	0.100579
Oleic acid	Muscarinic acetylcholine receptor M2	CHRM2	P08172	CHEMBL211	Family A G protein-coupled receptor	0.100579
Oleic acid	Acetylcholinesterase	ACHE	P22303	CHEMBL220	Hydrolase	0.100579
Oleic acid	Norepinephrine transporter	SLC6A2	P23975	CHEMBL222	Electrochemical transporter	0.100579
Oleic acid	Serotonin transporter	SLC6A4	P31645	CHEMBL228	Electrochemical transporter	0.100579
Oleic acid	Cytochrome P450 2C19	CYP2C19	P33261	CHEMBL3622	Cytochrome P450	0.100579
Oleic acid	Fatty acid binding protein intestinal	FABP2	P12104	CHEMBL4879	Fatty acid binding protein family	0.100579
Oleic acid	Bile acid receptor FXR	NR1H4	Q96RI1	CHEMBL2047	Nuclear receptor	0.100579
Oleic acid	Gamma-secretase	PSEN2 PSENEN NCSTN APH1A PSEN1 APH1B	P49810 Q9NZ42 Q92542 Q96BI3 P49768 Q8WW43	CHEMBL2094135	Protease	0.100579
Oleic acid	Nitric oxide synthase, inducible	NOS2	P35228	CHEMBL4481	Enzyme	0.100579
Oleic acid	Presenilin 1	PSEN1	P49768	CHEMBL2473	Other ion channel	0.100579
Oleic acid	Monocarboxylate transporter 1 (by homology)	SLC16A1	P53985	CHEMBL4360	Electrochemical transporter	0.100579
Oleic acid	G protein-coupled receptor 44	PTGDR2	Q9Y5Y4	CHEMBL5071	Family A G protein-coupled receptor	0.100579
Oleic acid	Acyl coenzyme A:cholesterol acyltransferase	CES1	P23141	CHEMBL2265	Enzyme	0.100579
Oleic acid	Squalene synthetase	FDFT1	P37268	CHEMBL3338	Enzyme	0.100579
Oleic acid	G-protein coupled receptor 120	FFAR4	Q5NUL3	CHEMBL5339	Family A G protein-coupled receptor	0.100579
Oleic acid	Solute carrier family 22 member 6 (by homology)	SLC22A6	Q4U2R8	CHEMBL1641347	Electrochemical transporter	0.100579
Oleic acid	Beta-secretase 1	BACE1	P56817	CHEMBL4822	Protease	0.100579
Oleic acid	Nuclear receptor ROR-alpha	RORA	P35398	CHEMBL5868	Nuclear receptor	0.100579
Oleic acid	Prostanoid DP receptor	PTGDR	Q13258	CHEMBL4427	Family A G protein-coupled receptor	0.100579
Oleic acid	Glucagon	GCG	P01275	CHEMBL5736	Unclassified protein	0.100579
Linoleic acid	Carboxylesterase 2	CES2	O00748	CHEMBL3180	Enzyme	0.100579
Linoleic acid	Prolyl endopeptidase	PREP	P48147	CHEMBL3202	Protease	0.100579
Linoleic acid	Nuclear receptor ROR-gamma	RORC	P51449	CHEMBL1741186	Nuclear receptor	0.100579
Linoleic acid	Leukotriene B4 receptor 1	LTB4R	Q15722	CHEMBL3911	Family A G protein-coupled receptor	0.100579
Linoleic acid	Protein-tyrosine phosphatase 1C	PTPN6	P29350	CHEMBL3166	Phosphatase	0.100579
Linoleic acid	Arachidonate 12-lipoxygenase	ALOX12	P18054	CHEMBL3687	Enzyme	0.100579
Linoleic acid	Estrogen receptor beta	ESR2	Q92731	CHEMBL242	Nuclear receptor	0.100579
Linoleic acid	11-beta-hydroxysteroid dehydrogenase 1	HSD11B1	P28845	CHEMBL4235	Enzyme	0.100579
Linoleic acid	Phosphodiesterase 4D	PDE4D	Q08499	CHEMBL288	Phosphodiesterase	0.100579
Linoleic acid	Aldo-keto reductase family 1 member B10	AKR1B10	O60218	CHEMBL5983	Enzyme	0.100579
Linoleic acid	Dual specificity phosphatase Cdc25A	CDC25A	P30304	CHEMBL3775	Phosphatase	0.100579
Linoleic acid	Protein farnesyltransferase	FNTA FNTB	P49354 P49356	CHEMBL2094108	Enzyme	0.100579
Linoleic acid	DNA topoisomerase I	TOP1	P11387	CHEMBL1781	Isomerase	0.100579
Linoleic acid	Prostanoid EP2 receptor (by homology)	PTGER2	P43116	CHEMBL1881	Family A G protein-coupled receptor	0.100579
Linoleic acid	Prostanoid IP receptor	PTGIR	P43119	CHEMBL1995	Family A G protein-coupled receptor	0.100579
Linoleic acid	Nitric oxide synthase, inducible	NOS2	P35228	CHEMBL4481	Enzyme	0.100579
Linoleic acid	Cytochrome P450 19A1	CYP19A1	P11511	CHEMBL1978	Cytochrome P450	0.100579
Linoleic acid	LXR-alpha	NR1H3	Q13133	CHEMBL2808	Nuclear receptor	0.100579
Linoleic acid	Receptor-type tyrosine-protein phosphatase F (LAR)	PTPRF	P10586	CHEMBL3521	Membrane receptor	0.100579
Linoleic acid	Vanilloid receptor	TRPV1	Q8NER1	CHEMBL4794	Voltage-gated ion channel	0.100579
Linoleic acid	Glucocorticoid receptor	NR3C1	P04150	CHEMBL2034	Nuclear receptor	0.100579
Linoleic acid	CD81 antigen	CD81	P60033	CHEMBL1075180	Surface antigen	0.100579
Linoleic acid	Protein kinase C eta	PRKCH	P24723	CHEMBL3616	Kinase	0.100579
Linoleic acid	Adenosine A3 receptor	ADORA3	P0DMS8	CHEMBL256	Family A G protein-coupled receptor	0.100579
Linoleic acid	Corticosteroid binding globulin	SERPINA6	P08185	CHEMBL2421	Secreted protein	0.100579
Linoleic acid	Testis-specific androgen-binding protein	SHBG	P04278	CHEMBL3305	Secreted protein	0.100579
Linoleic acid	Glucose-6-phosphate 1-dehydrogenase	G6PD	P11413	CHEMBL5347	Enzyme	0.100579
Linoleic acid	Cytochrome P450 51 (by homology)	CYP51A1	Q16850	CHEMBL3849	Cytochrome P450	0.100579
Linoleic acid	Steroid 5-alpha-reductase 2	SRD5A2	P31213	CHEMBL1856	Oxidoreductase	0.100579
Linoleic acid	Protein-tyrosine phosphatase 2C	PTPN11	Q06124	CHEMBL3864	Phosphatase	0.100579
Linoleic acid	Low molecular weight phosphotyrosine protein phosphatase	ACP1	P24666	CHEMBL4903	Phosphatase	0.100579
Linoleic acid	Cytochrome P450 26B1	CYP26B1	Q9NR63	CHEMBL3713687	Cytochrome P450	0.100579
Linoleic acid	Cyclooxygenase-2	PTGS2	P35354	CHEMBL230	Oxidoreductase	0.100579
Linoleic acid	HMG-CoA reductase	HMGCR	P04035	CHEMBL402	Oxidoreductase	0.100579
Linoleic acid	G-protein coupled receptor 120	FFAR4	Q5NUL3	CHEMBL5339	Family A G protein-coupled receptor	0.100579
Linoleic acid	Niemann-Pick C1-like protein 1	NPC1L1	Q9UHC9	CHEMBL2027	Other membrane protein	0.100579
Linoleic acid	Sigma opioid receptor	SIGMAR1	Q99720	CHEMBL287	Membrane receptor	0.100579
Linoleic acid	Cytochrome P450 17A1	CYP17A1	P05093	CHEMBL3522	Cytochrome P450	0.100579
Linoleic acid	Phospholipase A2 group 1B	PLA2G1B	P04054	CHEMBL4426	Enzyme	0.100579
Linoleic acid	Interleukin-6	IL6	P05231	CHEMBL1795129	Secreted protein	0.100579
Linoleic acid	Glutamine synthetase	GLUL	P15104	CHEMBL4612	Ligase	0.100579
Linoleic acid	Cytochrome P450 26A1	CYP26A1	O43174	CHEMBL5141	Cytochrome P450	0.100579
Linoleic acid	11-beta-hydroxysteroid dehydrogenase 2	HSD11B2	P80365	CHEMBL3746	Enzyme	0.100579
Linoleic acid	Prostanoid EP4 receptor	PTGER4	P35408	CHEMBL1836	Family A G protein-coupled receptor	0.100579
Linoleic acid	Autotaxin	ENPP2	Q13822	CHEMBL3691	Enzyme	0.100579
Linoleic acid	G protein-coupled receptor 44	PTGDR2	Q9Y5Y4	CHEMBL5071	Family A G protein-coupled receptor	0.100579
Linoleic acid	Retinoid X receptor beta	RXRB	P28702	CHEMBL1870	Nuclear receptor	0.100579
Linoleic acid	Prostanoid EP1 receptor	PTGER1	P34995	CHEMBL1811	Family A G protein-coupled receptor	0.100579
Linoleic acid	Serotonin 2b (5-HT2b) receptor	HTR2B	P41595	CHEMBL1833	Family A G protein-coupled receptor	0.100579
Linoleic acid	Nuclear receptor ROR-beta	RORB	Q92753	CHEMBL3091268	Nuclear receptor	0.100579
Linoleic acid	MAP kinase ERK2	MAPK1	P28482	CHEMBL4040	Kinase	0.100579
Linoleic acid	Monocarboxylate transporter 1 (by homology)	SLC16A1	P53985	CHEMBL4360	Electrochemical transporter	0.100579
Linoleic acid	Dual specificity phosphatase Cdc25B	CDC25B	P30305	CHEMBL4804	Phosphatase	0.100579
Linoleic acid	Androgen Receptor	AR	P10275	CHEMBL1871	Nuclear receptor	0.100579
Linoleic acid	MAP kinase ERK1	MAPK3	P27361	CHEMBL3385	Kinase	0.100579
Linoleic acid	G-protein coupled bile acid receptor 1	GPBAR1	Q8TDU6	CHEMBL5409	Family A G protein-coupled receptor	0.100579
Linoleic acid	Estrogen receptor alpha	ESR1	P03372	CHEMBL206	Nuclear receptor	0.100579
Linoleic acid	Mineralocorticoid receptor	NR3C2	P08235	CHEMBL1994	Nuclear receptor	0.100579
Linoleic acid	Plasma retinol-binding protein	RBP4	P02753	CHEMBL3100	Secreted protein	0.100579
Linoleic acid	Butyrylcholinesterase	BCHE	P06276	CHEMBL1914	Hydrolase	0.100579
Linoleic acid	Chymase	CMA1	P23946	CHEMBL4068	Protease	0.100579
Linoleic acid	Cathepsin G	CTSG	P08311	CHEMBL4071	Protease	0.100579
Linoleic acid	Cytosolic phospholipase A2	PLA2G4A	P47712	CHEMBL3816	Enzyme	0.100579
Linoleic acid	Progesterone receptor	PGR	P06401	CHEMBL208	Nuclear receptor	0.100579
Linoleic acid	DNA topoisomerase II alpha	TOP2A	P11388	CHEMBL1806	Isomerase	0.100579
Linoleic acid	Gamma-secretase	PSEN2 PSENEN NCSTN APH1A PSEN1 APH1B	P49810 Q9NZ42 Q92542 Q96BI3 P49768 Q8WW43	CHEMBL2094135	Protease	0.100579
Linoleic acid	Nuclear receptor ROR-alpha	RORA	P35398	CHEMBL5868	Nuclear receptor	0.100579
Linoleic acid	Arachidonate 15-lipoxygenase	ALOX15	P16050	CHEMBL2903	Enzyme	0.100579
Linoleic acid	Dopamine D2 receptor	DRD2	P14416	CHEMBL217	Family A G protein-coupled receptor	0.100579
Linoleic acid	Alpha-2b adrenergic receptor	ADRA2B	P18089	CHEMBL1942	Family A G protein-coupled receptor	0.100579
Linoleic acid	MAP kinase p38 alpha	MAPK14	Q16539	CHEMBL260	Kinase	0.100579
Linoleic acid	Intercellular adhesion molecule (ICAM-1), Integrin alpha-L/beta-2	ITGAL ICAM1 ITGB2	P20701 P05362 P05107	CHEMBL2096661	Membrane receptor	0.100579
Linoleic acid	5-lipoxygenase activating protein	ALOX5AP	P20292	CHEMBL4550	Other cytosolic protein	0.100579
Linoleic acid	Fatty acid binding protein intestinal	FABP2	P12104	CHEMBL4879	Fatty acid binding protein family	0.100579
Linoleic acid	Phosphodiesterase 4A	PDE4A	P27815	CHEMBL254	Phosphodiesterase	0.100579
Linoleic acid	Phosphodiesterase 4B	PDE4B	Q07343	CHEMBL275	Phosphodiesterase	0.100579
Dibutyl phthalate	Cytochrome P450 11B2	CYP11B2	P19099	CHEMBL2722	Cytochrome P450	0.100579
Dibutyl phthalate	Serotonin 6 (5-HT6) receptor	HTR6	P50406	CHEMBL3371	Family A G protein-coupled receptor	0.100579
Dibutyl phthalate	Macrophage migration inhibitory factor	MIF	P14174	CHEMBL2085	Enzyme	0.100579
Dibutyl phthalate	Translocator protein (by homology)	TSPO	P30536	CHEMBL5742	Membrane receptor	0.100579
Dibutyl phthalate	Cathepsin K	CTSK	P43235	CHEMBL268	Protease	0.100579
Dibutyl phthalate	Cathepsin L	CTSL	P07711	CHEMBL3837	Protease	0.100579
Dibutyl phthalate	Cathepsin (B and K)	CTSB	P07858	CHEMBL4072	Protease	0.100579
Dibutyl phthalate	Metabotropic glutamate receptor 2	GRM2	Q14416	CHEMBL5137	Family C G protein-coupled receptor	0.100579
Dibutyl phthalate	Transient receptor potential cation channel subfamily M member 8 (by homology)	TRPM8	Q7Z2W7	CHEMBL1075319	Voltage-gated ion channel	0.100579
Dibutyl phthalate	GABA-A receptor; alpha-5/beta-3/gamma-2	GABRB3 GABRG2 GABRA5	P28472 P18507 P31644	CHEMBL2094122	Ligand-gated ion channel	0.100579
Dibutyl phthalate	Thrombin	F2	P00734	CHEMBL204	Protease	0.100579
Dibutyl phthalate	Urokinase-type plasminogen activator	PLAU	P00749	CHEMBL3286	Protease	0.100579
Dibutyl phthalate	Regulator of G-protein signaling 4	RGS4	P49798	CHEMBL1795091	Unclassified protein	0.100579
Dibutyl phthalate	Protein kinase C alpha	PRKCA	P17252	CHEMBL299	Kinase	0.100579
Dibutyl phthalate	Acetylcholinesterase	ACHE	P22303	CHEMBL220	Hydrolase	0.100579
Dibutyl phthalate	Aldehyde dehydrogenase 1A1	ALDH1A1	P00352	CHEMBL3577	Enzyme	0.100579
Dibutyl phthalate	Aldehyde dehydrogenase dimeric NADP-preferring	ALDH3A1	P30838	CHEMBL3578	Enzyme	0.100579
Dibutyl phthalate	Anandamide amidohydrolase	FAAH	O00519	CHEMBL2243	Enzyme	0.100579
Dibutyl phthalate	Plasminogen	PLG	P00747	CHEMBL1801	Protease	0.100579
Dibutyl phthalate	Serine/threonine protein phosphatase PP1-alpha catalytic subunit	PPP1CA	P62136	CHEMBL2164	Phosphatase	0.100579
Dibutyl phthalate	Cyclooxygenase-2	PTGS2	P35354	CHEMBL230	Oxidoreductase	0.100579
Dibutyl phthalate	Chymotrypsin C	CTRC	Q99895	CHEMBL2386	Protease	0.100579
Dibutyl phthalate	Chymase	CMA1	P23946	CHEMBL4068	Protease	0.100579
Dibutyl phthalate	Cathepsin G	CTSG	P08311	CHEMBL4071	Protease	0.100579
Dibutyl phthalate	Tankyrase-2	TNKS2	Q9H2K2	CHEMBL6154	Enzyme	0.100579
Dibutyl phthalate	Muscarinic acetylcholine receptor M5	CHRM5	P08912	CHEMBL2035	Family A G protein-coupled receptor	0.100579
Dibutyl phthalate	Progesterone receptor	PGR	P06401	CHEMBL208	Nuclear receptor	0.100579
Dibutyl phthalate	GABA-A receptor; alpha-3/beta-3/gamma-2	GABRB3 GABRA3 GABRG2	P28472 P34903 P18507	CHEMBL2094120	Ligand-gated ion channel	0.100579
Dibutyl phthalate	GABA-A receptor; alpha-1/beta-3/gamma-2	GABRB3 GABRG2 GABRA1	P28472 P18507 P14867	CHEMBL2094121	Ligand-gated ion channel	0.100579
Dibutyl phthalate	GABA-A receptor; alpha-2/beta-3/gamma-2	GABRA2 GABRB3 GABRG2	P47869 P28472 P18507	CHEMBL2094130	Ligand-gated ion channel	0.100579
Dibutyl phthalate	Metabotropic glutamate receptor 5	GRM5	P41594	CHEMBL3227	Family C G protein-coupled receptor	0.100579
Dibutyl phthalate	Interleukin-8 receptor B	CXCR2	P25025	CHEMBL2434	Family A G protein-coupled receptor	0.100579
Dibutyl phthalate	Regulator of G-protein signaling 8	RGS8	P57771	CHEMBL2034803	Enzyme	0.100579
Dibutyl phthalate	Tumor necrosis factor receptor R1	TNFRSF1A	P19438	CHEMBL3378	Membrane receptor	0.100579
Dibutyl phthalate	Adenosine A1 receptor (by homology)	ADORA1	P30542	CHEMBL226	Family A G protein-coupled receptor	0.100579
Dibutyl phthalate	Prolyl endopeptidase	PREP	P48147	CHEMBL3202	Protease	0.100579
Dibutyl phthalate	Monoglyceride lipase	MGLL	Q99685	CHEMBL4191	Enzyme	0.100579
Dibutyl phthalate	Orexin receptor 2	HCRTR2	O43614	CHEMBL4792	Family A G protein-coupled receptor	0.100579
Dibutyl phthalate	Orexin receptor 1	HCRTR1	O43613	CHEMBL5113	Family A G protein-coupled receptor	0.100579
Dibutyl phthalate	Short transient receptor potential channel 6	TRPC6	Q9Y210	CHEMBL2417347	Voltage-gated ion channel	0.100579
Dibutyl phthalate	Short transient receptor potential channel 3	TRPC3	Q13507	CHEMBL2417348	Voltage-gated ion channel	0.100579
Dibutyl phthalate	Sphingosine 1-phosphate receptor Edg-3	S1PR3	Q99500	CHEMBL3892	Family A G protein-coupled receptor	0.100579
Dibutyl phthalate	Ribosomal protein S6 kinase alpha 2	RPS6KA2	Q15349	CHEMBL3906	Kinase	0.100579
Dibutyl phthalate	Glycogen synthase kinase-3 beta	GSK3B	P49841	CHEMBL262	Kinase	0.100579
Dibutyl phthalate	Phosphodiesterase 10A	PDE10A	Q9Y233	CHEMBL4409	Phosphodiesterase	0.100579
Dibutyl phthalate	Thromboxane-A synthase	TBXAS1	P24557	CHEMBL1835	Cytochrome P450	0.100579
Dibutyl phthalate	Phosphodiesterase 4B	PDE4B	Q07343	CHEMBL275	Phosphodiesterase	0.100579
Dibutyl phthalate	G-protein coupled receptor 55	GPR55	Q9Y2T6	CHEMBL1075322	Family A G protein-coupled receptor	0.100579
Dibutyl phthalate	Corticotropin releasing factor receptor 1 (by homology)	CRHR1	P34998	CHEMBL1800	Family B G protein-coupled receptor	0.100579
Dibutyl phthalate	Cyclin-dependent kinase 2/cyclin E	CCNE2 CDK2 CCNE1	O96020 P24941 P24864	CHEMBL2094126	Other cytosolic protein	0.100579
Dibutyl phthalate	Cyclooxygenase-1	PTGS1	P23219	CHEMBL221	Oxidoreductase	0.100579
Dibutyl phthalate	Adenosine A2b receptor	ADORA2B	P29275	CHEMBL255	Family A G protein-coupled receptor	0.100579
Dibutyl phthalate	Cathepsin S	CTSS	P25774	CHEMBL2954	Protease	0.100579
Dibutyl phthalate	Transitional endoplasmic reticulum ATPase	VCP	P55072	CHEMBL1075145	Primary active transporter	0.100579
Dibutyl phthalate	Menin	MEN1	O00255	CHEMBL1615381	Unclassified protein	0.100579
Dibutyl phthalate	Protein farnesyltransferase	FNTA FNTB	P49354 P49356	CHEMBL2094108	Enzyme	0.100579
Dibutyl phthalate	Caspase-3	CASP3	P42574	CHEMBL2334	Protease	0.100579
Dibutyl phthalate	Caspase-7	CASP7	P55210	CHEMBL3468	Protease	0.100579
Dibutyl phthalate	Phosphodiesterase 2A	PDE2A	O00408	CHEMBL2652	Phosphodiesterase	0.100579
Dibutyl phthalate	Serotonin 2b (5-HT2b) receptor	HTR2B	P41595	CHEMBL1833	Family A G protein-coupled receptor	0.100579
Dibutyl phthalate	Alpha-2a adrenergic receptor	ADRA2A	P08913	CHEMBL1867	Family A G protein-coupled receptor	0.100579
Dibutyl phthalate	Adrenergic receptor alpha-2	ADRA2C	P18825	CHEMBL1916	Family A G protein-coupled receptor	0.100579
Dibutyl phthalate	Alpha-2b adrenergic receptor	ADRA2B	P18089	CHEMBL1942	Family A G protein-coupled receptor	0.100579
Dibutyl phthalate	GABA receptor alpha-1 subunit	GABRA1	P14867	CHEMBL1962	Ligand-gated ion channel	0.100579
Dibutyl phthalate	Dopamine D1 receptor	DRD1	P21728	CHEMBL2056	Family A G protein-coupled receptor	0.100579
Dibutyl phthalate	GABA-A receptor; alpha-1/beta-2/gamma-2	GABRA1 GABRB2 GABRG2	P14867 P47870 P18507	CHEMBL2095172	Ligand-gated ion channel	0.100579
Dibutyl phthalate	GABA A receptor alpha-3/beta-2/gamma-2	GABRA3 GABRB2 GABRG2	P34903 P47870 P18507	CHEMBL2111339	Ligand-gated ion channel	0.100579
Dibutyl phthalate	Norepinephrine transporter	SLC6A2	P23975	CHEMBL222	Electrochemical transporter	0.100579
Dibutyl phthalate	Serotonin 2a (5-HT2a) receptor	HTR2A	P28223	CHEMBL224	Family A G protein-coupled receptor	0.100579
Dibutyl phthalate	Neurokinin 2 receptor	TACR2	P21452	CHEMBL2327	Family A G protein-coupled receptor	0.100579
Dibutyl phthalate	Dopamine D3 receptor	DRD3	P35462	CHEMBL234	Family A G protein-coupled receptor	0.100579
Dibutyl phthalate	Delta opioid receptor	OPRD1	P41143	CHEMBL236	Family A G protein-coupled receptor	0.100579
Dibutyl phthalate	Beta-3 adrenergic receptor	ADRB3	P13945	CHEMBL246	Family A G protein-coupled receptor	0.100579
Dibutyl phthalate	MAP kinase p38 alpha	MAPK14	Q16539	CHEMBL260	Kinase	0.100579
Dibutyl phthalate	Cytochrome P450 2D6	CYP2D6	P10635	CHEMBL289	Cytochrome P450	0.100579
Dibutyl phthalate	Cytochrome P450 2C9	CYP2C9	P11712	CHEMBL3397	Cytochrome P450	0.100579
Dibutyl phthalate	Cytochrome P450 3A4	CYP3A4	P08684	CHEMBL340	Cytochrome P450	0.100579
Dibutyl phthalate	Cytochrome P450 2C19	CYP2C19	P33261	CHEMBL3622	Cytochrome P450	0.100579
Dibutyl phthalate	MAP kinase p38 beta	MAPK11	Q15759	CHEMBL3961	Kinase	0.100579
Dibutyl phthalate	GABA receptor alpha-5 subunit	GABRA5	P31644	CHEMBL5112	Ligand-gated ion channel	0.100579
Dibutyl phthalate	Fatty acid-binding protein, liver (by homology)	FABP1	P07148	CHEMBL5421	Fatty acid binding protein family	0.100579
Dibutyl phthalate	Geranylgeranyl transferase type I	PGGT1B FNTA	P53609 P49354	CHEMBL2095164	Enzyme	0.100579
Dibutyl phthalate	Galanin receptor 3	GALR3	O60755	CHEMBL2731	Family A G protein-coupled receptor	0.100579
Dibutyl phthalate	Dual specificity tyrosine-phosphorylation-regulated kinase 1B	DYRK1B	Q9Y463	CHEMBL5543	Kinase	0.100579
Dibutyl phthalate	Polyadenylate-binding protein 1	PABPC1	P11940	CHEMBL1293286	Unclassified protein	0.100579
Dibutyl phthalate	Vascular endothelial growth factor receptor 1	FLT1	P17948	CHEMBL1868	Kinase	0.100579
Dibutyl phthalate	c-Jun N-terminal kinase 3	MAPK10	P53779	CHEMBL2637	Kinase	0.100579
Dibutyl phthalate	ADAM17	ADAM17	P78536	CHEMBL3706	Protease	0.100579
Dibutyl phthalate	c-Jun N-terminal kinase 2	MAPK9	P45984	CHEMBL4179	Kinase	0.100579
Dibutyl phthalate	Voltage-gated potassium channel subunit Kv1.5	KCNA5	P22460	CHEMBL4306	Voltage-gated ion channel	0.100579
Dibutyl phthalate	FK506-binding protein 1A	FKBP1A	P62942	CHEMBL1902	Isomerase	0.100579
Dibutyl phthalate	Tyrosine-protein kinase LCK	LCK	P06239	CHEMBL258	Kinase	0.100579
Dibutyl phthalate	Aldehyde dehydrogenase	ALDH2	P05091	CHEMBL1935	Oxidoreductase	0.100579
Dibutyl phthalate	c-Jun N-terminal kinase 1	MAPK8	P45983	CHEMBL2276	Kinase	0.100579
Dibutyl phthalate	Serotonin 7 (5-HT7) receptor	HTR7	P34969	CHEMBL3155	Family A G protein-coupled receptor	0.100579
Dibutyl phthalate	Melatonin receptor 1A	MTNR1A	P48039	CHEMBL1945	Family A G protein-coupled receptor	0.100579
Dibutyl phthalate	Melatonin receptor 1B	MTNR1B	P49286	CHEMBL1946	Family A G protein-coupled receptor	0.100579
Dibutyl phthalate	Adenosine A2a receptor (by homology)	ADORA2A	P29274	CHEMBL251	Family A G protein-coupled receptor	0.100579
Dibutyl phthalate	Cytochrome P450 17A1	CYP17A1	P05093	CHEMBL3522	Cytochrome P450	0.100579
Dibutyl phthalate	Dual specificity protein kinase CLK3 (by homology)	CLK3	P49761	CHEMBL4226	Kinase	0.100579
Trenbolone	Corticosteroid binding globulin	SERPINA6	P08185	CHEMBL2421	Secreted protein	0.100579
Trenbolone	Estrogen receptor beta	ESR2	Q92731	CHEMBL242	Nuclear receptor	0.100579
Trenbolone	Sigma opioid receptor	SIGMAR1	Q99720	CHEMBL287	Membrane receptor	0.100579
Trenbolone	Hydroxyacid oxidase 1	HAO1	Q9UJM8	CHEMBL4229	Enzyme	0.100579
Trenbolone	Cytochrome P450 17A1	CYP17A1	P05093	CHEMBL3522	Cytochrome P450	0.100579
Trenbolone	DNA topoisomerase II alpha	TOP2A	P11388	CHEMBL1806	Isomerase	0.100579
Trenbolone	Niemann-Pick C1-like protein 1	NPC1L1	Q9UHC9	CHEMBL2027	Other membrane protein	0.100579
Trenbolone	Nuclear receptor ROR-alpha	RORA	P35398	CHEMBL5868	Nuclear receptor	0.100579
Trenbolone	Glucose-6-phosphate 1-dehydrogenase	G6PD	P11413	CHEMBL5347	Enzyme	0.100579
Trenbolone	Steroid 5-alpha-reductase 1	SRD5A1	P18405	CHEMBL1787	Oxidoreductase	0.100579
Trenbolone	11-beta-hydroxysteroid dehydrogenase 1	HSD11B1	P28845	CHEMBL4235	Enzyme	0.100579
Trenbolone	Carboxylesterase 2	CES2	O00748	CHEMBL3180	Enzyme	0.100579
Trenbolone	Vanilloid receptor	TRPV1	Q8NER1	CHEMBL4794	Voltage-gated ion channel	0.100579
Trenbolone	Prostanoid EP2 receptor (by homology)	PTGER2	P43116	CHEMBL1881	Family A G protein-coupled receptor	0.100579
Trenbolone	Cannabinoid receptor 2	CNR2	P34972	CHEMBL253	Family A G protein-coupled receptor	0.100579
Trenbolone	Arachidonate 12-lipoxygenase	ALOX12	P18054	CHEMBL3687	Enzyme	0.100579
Trenbolone	Aldose reductase (by homology)	AKR1B1	P15121	CHEMBL1900	Enzyme	0.100579
Trenbolone	Dopamine transporter	SLC6A3	Q01959	CHEMBL238	Electrochemical transporter	0.100579
Trenbolone	Adenosine A3 receptor	ADORA3	P0DMS8	CHEMBL256	Family A G protein-coupled receptor	0.100579
Trenbolone	MAP kinase ERK1	MAPK3	P27361	CHEMBL3385	Kinase	0.100579
Trenbolone	UDP-glucuronosyltransferase 2B7	UGT2B7	P16662	CHEMBL4370	Enzyme	0.100579
Trenbolone	Cyclin-dependent kinase 1/cyclin B	CCNB3 CDK1 CCNB1 CCNB2	Q8WWL7 P06493 P14635 O95067	CHEMBL2094127	Other cytosolic protein	0.100579
Trenbolone	Cyclin-dependent kinase 1	CDK1	P06493	CHEMBL308	Kinase	0.100579
Trenbolone	Telomerase reverse transcriptase	TERT	O14746	CHEMBL2916	Enzyme	0.100579
Trenbolone	Protein-tyrosine phosphatase 2C	PTPN11	Q06124	CHEMBL3864	Phosphatase	0.100579
Trenbolone	Heat shock factor protein 1	HSF1	Q00613	CHEMBL5869	Other cytosolic protein	0.100579
Trenbolone	Prostanoid EP4 receptor (by homology)	PTGER4	P35408	CHEMBL1836	Family A G protein-coupled receptor	0.100579
Trenbolone	Epoxide hydratase	EPHX2	P34913	CHEMBL2409	Protease	0.100579
Trenbolone	Tyrosine-protein kinase JAK1	JAK1	P23458	CHEMBL2835	Kinase	0.100579
Trenbolone	Tyrosine-protein kinase JAK2	JAK2	O60674	CHEMBL2971	Kinase	0.100579
Trenbolone	Gamma-secretase	PSEN2 PSENEN NCSTN APH1A PSEN1 APH1B	P49810 Q9NZ42 Q92542 Q96BI3 P49768 Q8WW43	CHEMBL2094135	Protease	0.100579
Trenbolone	Protein-tyrosine phosphatase 1B	PTPN1	P18031	CHEMBL335	Phosphatase	0.100579
Trenbolone	Liver glycogen phosphorylase	PYGL	P06737	CHEMBL2568	Enzyme	0.100579
Tridecylic acid	UDP-glucuronosyltransferase 2B7	UGT2B7	P16662	CHEMBL4370	Enzyme	0.100058

## Sheet: Table S4
Table S4. Summary of probability with mzCloud best match greater than 0.1
FABP4
FAAH
PPARG
PPARA
TERT
FABP5
PPARD
FABP1
FABP3
RORC
HTR2B
RXRB
RARG
RXRG
RARB
RARA
RXRA
ADORA3
RORB
MAPK1
RORA
CYP19A1
CA2
ADORA1
ADORA2A
CA1
PARP1
CA12
CA9
TNKS2
TNKS
FFAR1
AR
SHBG
NR3C1
PTGS1
NR3C2
PGR
FABP2
ADRA2B
MAPK14
SCD
ABCG2
SLC22A6
PRKDC
MAOB
LTB4R
PDE5A
TBXAS1
CYP1A1
TACR2
CYP1A2
CYP1B1
HSD11B1
TOP2A
PTPN1
PTPN2
PLA2G4A
AKR1B10
PAOX
FYN
VDR
NR1H4
POLB
GPBAR1
DHODH
PTPN6
CDC25A
PHF8
SERPINA6
HSD17B3
G6PD
GABBR1
CES2
PREP
PTGES
PTGER2
NPC1L1
PLA2G2A
CXCL8
HSD11B2
UGT2B7
TOP1
CNR1
HMGCR
PDE10A
RBP4
ALOX5
PDE4D
CDC25B
KDM2A
KDM5C
HAO1
PLG
GSTK1
SRD5A1
SLC22A12
PTGDR2
CDC45
DUSP3
PTGDR
PTGFR
AKR1B1
TTR
AKR1C3
TBXA2R
GABRA2
BCAT2
PTPRF
NR1H3
PTGS2
PTGIR
CD81
PRKCH
CYP51A1
KDM4C
KDM4E
KDM4A
HTR2C
SRD5A2
FNTA
CACNA2D1
PDPK1
CHRNA7
IMPDH2
THRA
THRB
GRM5
P2RY12
NR1I2
CA7
CA3
CA6
CA14
CA4
CA5B
CA5A
CA13
PTPN11
TRPV1
ACP1
CYP17A1
PTGER1
PLA2G1B
SLC6A3
MAPK3
BCHE
BACE1
NR1I3
PTGER4
SAE1
FFAR4
CHRM2
ACHE
SLC6A2
SLC6A4
CYP2C19
ESR2
NOS2
IDO1
MMP2
SIGMAR1
FDFT1
GCG
PDE4A
PDE4B
METAP1
EPRS
KMO
KDM3A
CTRC
PTPRG
AKR1C1
FOLH1
DBF4
MMP12
EDNRA
ACE
AKR1C2
ERCC5
FEN1
RPA1
PTGER3
HAO2
MMP8
TACR3
SLCO1B1
PYGL
PYGM
MAP2K1
MME
ITGAL
LTA4H
SELL
SELE
SELP
NAAA
TNF
PTGES2
MDM2
ALOX12
TRPA1
TP53
ESR1
PSEN2
AGTR1
CMA1
CTSG
TRPM8
PRKCA
RASGRP3
CYP26B1
CYP26A1
DAGLA
DRD2
SLC16A1
STS
EPHX1
EPHX2
CALM1
KCNN4
P2RX7
TSPO
CNR2
HTR6
HDAC6
HDAC1
GLRA1
PTPRC
NR0B2
PSEN1
CES1
IL6
GLUL
ENPP2
ALOX15
ALOX5AP
CYP11B2
MIF
CTSK
CTSL
CTSB
GRM2
GABRB3
F2
PLAU
RGS4
ALDH1A1
ALDH3A1
PPP1CA
CHRM5
CXCR2
RGS8
TNFRSF1A
MGLL
HCRTR2
HCRTR1
TRPC6
TRPC3
S1PR3
RPS6KA2
GSK3B
GPR55
CRHR1
CCNE2
ADORA2B
CTSS
VCP
MEN1
CASP3
CASP7
PDE2A
ADRA2A
ADRA2C
GABRA1
DRD1
GABRA3
HTR2A
DRD3
OPRD1
ADRB3
CYP2D6
CYP2C9
CYP3A4
MAPK11
GABRA5
PGGT1B
GALR3
DYRK1B
PABPC1
FLT1
MAPK10
ADAM17
MAPK9
KCNA5
FKBP1A
LCK
ALDH2
MAPK8
HTR7
MTNR1A
MTNR1B
CLK3
CCNB3
CDK1
HSF1
JAK1
JAK2
CDC7
CDK2
FNTB
GABRB2
GABRG2
ICAM1
PSENEN
UBA2
CCNB1
CCNE1
ITGB2
NCSTN
APH1A
CCNB2
APH1B

## Sheet: Table S5
Table S5.Targets of the OMIM database
COPA
FMO2
FASLG
KCNK3
SFTPB
COPD
CASP8
BMPR2
CPS1
MTBS1
NRAMP1
FARSB
SP110
SCLC1
DLEC1
CCR2
CISH
DBR1
TERC
PIK3CA
EIF4G1
LNCR5
ATP13A3
SLC34A2
TAPVR1
IGFBP7
TLR2
NAF1
LNCR3
TERT
LUCAT1
IRF1
IRGM
CTEPH1
LNCR4
PLF
LNCR1
IFNGR1
PRKN
EGFR
CAV1
POT1
BRAF
SFTPC
MTBS2
MAP3K8
ERCC6
SFTPA2
SFTPA1
SFTPD
MUC5B
SLC22A1L
FAM111B
MEN1
MALAT1
MMP1
TSG11
PPP2R1B
TIRAP
KRAS
MARS1
IFNG
OAS1
ZCCHC8
MADH9
RB1
NSMCE3
NOP10
EIF2AK4
CHRNA5
CHRNA3
ABCA3
PARN
FOXF1
RPA1
CCL2
ERBB2
ITGA3
MPO
TBX4
CD209
FARSA
CAPNS1
SARS2
CYP2A6
TGFB1
HCK
MTBS3
RTEL1
HMOX1
CSF2RB
CSF2RA
MTBSX
XGIP
TRC3
TNFSF6
TIL4
TCS1
TASK
SPA2
SMDP5
SMDP4
SMAD9
SFTP4
SFTP2
SFTP1
SFTB3
SCYA2
SCAL1
PULAM
PRO1073
PPH1
POIKTMP
PHN
PFBMFT8
PFBMFT7
PFBMFT6
PFBMFT5
PARK2
OIAS
NS7
NRAMP
NOLA3
NISBD2
NGL
NDNL2
MCH5
MARS
MAR
MAC25
LRG47
LNCR2
KRAS2
IMD27A
IFI41
IFG
ICPPS
HMOX1D
GCN2
FKHL5
FARSLB
EIF4G
DPD1
DLC1
DAN
CYP2A3
COT
CML33
CMKBR2
CLOVE
CLG
CKN2
CDSIGN
CD49C
CAPN4
C20orf41
BWSCR1A
BSCL3
BACTS2
BACTS1
AIPCV
AILJK
AFURS1
ABC3
TR
SMDP3
SMDP2
SMDP1
SLC11A1
RILDBC2
RILDBC1
RASK2
RAMSVPS
PPH6
PPH5
PPH4
POVD1
PDJ
PCLUD
PARK18
PAPPAS
PAOD2
NHL
NEU
MTRNS
MCP1
MCAP
MAGEG1
MADH6
KIAA1338
IMPT1
IMD27B
IMD117
IMD100
ILD1
IFI75
IFI1
IFI
GAPB3
EST2
EST
DKCB6
DKCB1
CYP2A
CRMCC3
COLEC5
COFS1
CGL3
CED
APT1LG1
ALPS2B
ACDMPV
VODI
TPL2
TPDS3
PVOD2
PPH3
PPH2
PFBMFT9
PFBMFT4
P450C2A
NS
METRS
MCM
MCAF
LICS
KIAA1088
JEB7
IMD69
ILD2
IBDIMDE
IBD19
HER2
FASL
DKCA2
DKCA1
CSB
BAIPRCK
VSCN2
PFBMFT2
MCMTC
LCCNS
ILLD
DKCB5
DKCB4
CHINE2
CFC2
ARMD5
ALPS1B
UVSS1
RALD
PFBMFT1
DKCA4
CWS5
CMT2U
TTD9
POF11
PFBMFT3
OES
CMM9
CLAPO
SPG70
CCM4
HMH

## Sheet: Table S6
Table S6.Targets of the GeneCards database
Gene Symbol	Relevance score
TERT	119.952
ABCA3	86.7725
SFTPC	80.5969
SFTPB	72.2005
IFNG	59.7047
TNF	52.4662
SFTPA1	49.5847
SLC11A1	48.9472
SFTPA2	47.88
HLA-DRB1	44.3837
MARS1	42.7542
NF1	40.281
NKX2-1	39.4259
IL6	38.7536
IL10	38.7284
SERPINA1	38.4109
MUC5B	38.3662
CAV1	37.8901
TLR2	37.0259
SFTPD	36.4169
IFNGR1	35.1409
MMP1	34.6679
TGFB1	33.7173
HMOX1	33.4008
CRP	33.1371
CCL2	32.68
MIR21	32.4294
ALB	31.6159
IL1B	31.4845
CXCL8	31.348
ACE	30.4719
TLR4	30.1593
SFTA3	29.7635
MIR17	29.1551
MBL2	27.554
GATA6	26.7426
IL4	26.394
IL12RB1	26.355
MALAT1	26.0053
NOTCH1	25.6837
CXCL10	25.4923
EDN1	25.2491
MEG3	24.8284
NOS2	24.7645
HLA-B	24.5844
IL12B	24.4988
ELN	24.3858
STAT1	24.3727
CISH	24.159
ADA	24.1081
IL17A	24.0133
IL2	23.8213
IL18	23.4607
OAS1	23.4554
JAG1	23.2333
F2	23.0242
CD209	23.0012
CFTR	22.8319
MIR22	22.6693
H19	22.6444
MIR451A	22.5801
VDR	22.4303
MMP9	22.352
MIR20A	22.2736
NPPB	21.9174
EGFR	21.6755
NAT2	21.4049
ZFPM2	21.0292
MAPKAPK3	20.7199
CSF2	20.6457
CCL3	20.4858
STAT3	20.3816
HLA-DQB1	20.2437
GJB2	20.2266
CCL5	20.1428
CYBB	20.0086
MTBSX	19.9633
LOC129936806	19.911
NOD2	19.8564
CD4	19.756
STN1	19.7515
MIR204	19.7359
FBN1	19.6973
INHA	19.6162
KDR	19.3973
IL13	19.3845
EDNRA	19.304
RPL5	19.2933
ELANE	19.2118
AKT1	19.0089
IL1RN	18.9409
BMP6	18.8851
GSTM1	18.6903
TP53	18.677
NAF1	18.5412
CCL18	18.4519
IL5	18.2609
SCGB1A1	18.0271
LINC01672	17.986
ICAM1	17.8153
LINC02605	17.7946
IL1A	17.7554
ACTA2	17.7507
PTPN11	17.6913
CD81-AS1	17.6173
PPARG	17.5891
PLAT	17.53
MGST3	17.4522
SP110	17.419
MPO	17.3958
IFNGR2	17.3778
HIF1A	17.2144
CP	17.2124
SERPINC1	17.1736
FAS	17.1718
MAPK1	17.1585
MIR3945HG	17.1327
SOD1	17.1166
AGTR1	16.9594
MIR125A	16.7836
FASLG	16.6865
TGFBR1	16.6805
REN	16.5098
TINF2	16.3373
NPPA	16.2731
IL2RA	16.2673
CYP2R1	16.2129
TMX2-CTNND1	16.0722
CERNA3	16.0154
LINC01082	15.9765
MIF	15.8897
TGFBR2	15.8809
VEGFA	15.8799
RPA1	15.8732
PIK3CA	15.8649
CXCR3	15.8164
NFKB1	15.7772
GPT	15.7705
P2RX7	15.6722
DYNC2H1	15.5381
MIR146A	15.388
CYP2C9	15.3694
BMP4	15.3631
GNLY	15.2723
IRF1	15.2538
F3	15.2396
TIMP1	15.2045
MRC1	15.0256
CXCR4	14.9368
MMP12	14.9214
ROBO1	14.9145
CCL4	14.9094
SOD2-OT1	14.8473
CD8A	14.8128
MIR155	14.7958
MTHFR	14.7793
BMP2	14.7036
THBD	14.5286
CBS	14.5104
EDNRB	14.4615
CTLA4	14.4071
HCK	14.3888
MT-CO2	14.378
FLNC	14.377
MYH7	14.3492
SERPINE1	14.2293
MUC1	14.2126
CSF3	14.1662
TOLLIP	14.1546
PRTN3	14.1508
CYP2E1	14.0978
AGER	14.0575
TSC2	13.9814
MT-CO3	13.9168
CTNNB1	13.8957
MIR140	13.8261
B2M	13.8178
GC	13.7945
HP	13.7456
ABCB1	13.7363
SNHG5	13.6845
TGFB2	13.6306
TIRAP	13.582
TLR9	13.5622
CCN2	13.4725
DICER1	13.3918
CCL11	13.381
HLA-A	13.3681
CTSG	13.2329
PGR-AS1	13.2296
CAT	13.1745
ZFPM2-AS1	13.1654
GSTP1	13.0578
ACE2	13.0514
FN1	12.9942
LTA	12.9901
LMNA	12.9388
VWF	12.899
IRGM	12.8827
RAF1	12.8822
ALOX5	12.8621
HGF	12.853
CD14	12.8368
MMP2	12.8347
TLR1	12.8302
NLRP3	12.7496
CCR5	12.7264
SOCS1	12.7218
MIR223	12.7031
SPP1	12.6945
PDE4A	12.6733
HSP90AA1	12.6059
HSPD1	12.5997
TLR6	12.5954
MIRLET7D	12.5884
PTEN	12.5788
SMAD3	12.5615
IL1R1	12.537
HMGB1	12.464
MAPK14	12.4588
MMP7	12.4482
MIR143	12.3613
CD40LG	12.2735
JUN	12.2514
TYK2	12.1894
MIR30A	12.1877
MIR199A1	12.1774
CXCR2	12.1744
COL1A1	12.132
PTGS2	12.1052
TTN	12.0878
PIK3CG	12.0629
FLNA	12.062
FARSB	12.0471
MIR29A	12.0439
MTOR	12.0321
PDGFB	11.9954
C3	11.908
GSTT1	11.9032
MMP3	11.901
ITGAM	11.852
FOXP3	11.8506
PDCD1	11.8053
CD36	11.7414
MIR150	11.688
ADM	11.6572
CXCL9	11.6316
CLEC7A	11.6192
NFE2L2	11.6139
FGA	11.6131
GRP	11.5039
FBN2	11.4867
PLA2G2A	11.4839
EPX	11.4067
ADRB2	11.3936
HLA-DQA1	11.3637
CASP3	11.3347
FCGR2A	11.3318
PECAM1	11.2862
IL33	11.2413
HLA-DPB1	11.2119
JAK2	11.1561
MIR142	11.1304
LEP	11.1214
FGF2	11.115
MAP2K1	11.0985
ACTA1	11.0982
LOC117307477	11.0922
CD274	11.0916
CXCR1	11.0723
ALDH1A2	11.0459
RNASE3	11.0014
LTF	10.984
JAK1	10.9679
RORC	10.9608
BCL2	10.9533
SLPI	10.9526
MMP8	10.9494
VCAM1	10.9341
PDGFRB	10.9128
TNFRSF1A	10.8643
DES	10.8619
POSTN	10.7312
CXCL12	10.6768
MIR146B	10.6078
CYP2B6	10.5854
DLL4	10.5464
IL9	10.5426
CR1	10.5375
IL15	10.4909
MUC5AC	10.4165
CYP3A4	10.3965
CALCA	10.393
CEACAM5	10.367
TF	10.367
HAVCR2	10.3602
MIR126	10.3555
FGF7	10.3479
PLG	10.3044
MIR144	10.298
MAP2K2	10.2777
ENO2	10.2124
WT1	10.2023
MAPK3	10.1876
MIRLET7B	10.1869
MIR486-1	10.1676
CCR4	10.1655
MIRLET7C	10.1346
HSPA1A	10.1163
EGF	10.1136
NOTCH3	10.0908
TSC1	10.0681
CHGA	10.063
IGF1	9.97391
FLCN	9.88661
FGFR1	9.86809
MIR214	9.83333
PGM1	9.8318
MASP2	9.80481
TAP1	9.79321
CCR7	9.76255
SRC	9.75745
IFNA1	9.72645
SOD3	9.72616
CD80	9.71744
MIR34C	9.67786
HFE	9.65926
CDC42	9.65752
SERPINA3	9.65257
CLEC4M	9.60146
LGALS3	9.56141
CASP8	9.54353
SMAD5-AS1	9.541
HBB	9.53955
ROCK1	9.48425
ALK	9.47952
SIRT1	9.4745
GATA2	9.46489
CYP2D6	9.44914
CXCL1	9.43996
CCR3	9.43139
CSF1	9.39185
KMT2D	9.38886
HOTAIR	9.3568
PTPN22	9.35076
IFNAR1	9.33952
KRT7	9.33202
CYBA	9.32001
AFP	9.30871
ATM	9.28663
CYP1A1	9.28616
IL17F	9.28139
CXCL5	9.26583
RIT1	9.24186
IL23R	9.22794
RAC1	9.19653
HSPA4	9.1789
XDH	9.17266
PTPRC	9.17196
HBG2	9.1538
CD34	9.12523
ANGPT1	9.11453
MIR124-1	9.10288
MIR145	9.08058
MIR423	9.07778
CCL17	9.07275
INPP5E	9.07098
LTA4H	9.06577
DNAH5	9.06379
SHOC2	9.06246
CFC1	9.0497
INS	9.04307
SP140	9.0094
LACTB	8.99412
MYD88	8.99177
CD163	8.98779
G6PD	8.97671
NUP88	8.97136
PDCD1LG2	8.95974
IGHE	8.89632
CHI3L1	8.89047
RBP4	8.88641
CD27	8.88479
CD1B	8.88362
SOD2	8.86606
NCF1	8.8647
SNORD15A	8.8613
IL2RB	8.85657
ERBB2	8.85428
MIR221	8.82602
SHH	8.81334
MIR193A	8.80694
STAT4	8.79112
CD40	8.78657
MET	8.76026
MIR23A	8.72248
SERPINB1	8.70668
MIR133B	8.65702
ADIPOQ	8.64607
RASA2	8.61246
IL22	8.61158
TGFB3	8.60347
CYP2C19	8.58583
STAT6	8.54238
GBA1	8.53824
BTNL2	8.43554
CAMP	8.40977
RNF213	8.40477
DCN	8.40244
CHIT1	8.40135
MYBPC3	8.39593
S100A4	8.39329
GLO1	8.36763
MAPK8	8.36592
TLR5	8.36515
THPO	8.35945
PTGIR	8.34135
TGFA	8.33655
ZMPSTE24	8.33293
IL11	8.31043
CEACAM3	8.2725
PTX3	8.24302
RELA	8.23428
RMRP	8.21509
VPS33B	8.17685
MB	8.16641
GAS5	8.15188
CASP1	8.11068
CDH2	8.10118
NR1I2	8.09919
CREB1	8.09219
TAP2	8.08996
ISG15	8.08117
CDKN2A	8.07917
ADCY10	8.07707
WNT5A	8.0751
TNFRSF1B	8.05048
CD28	8.04283
TXN	8.01674
CD44	8.01617
AHSP	7.98996
CD79A	7.98702
TYMS	7.98678
FASN	7.98588
TNC	7.97752
DEFA1	7.97181
MIR99A	7.93686
MIR27B	7.92965
ADK	7.92458
CXCL2	7.92019
TEK	7.91649
SLC2A10	7.90415
MIAT	7.90393
MIR499A	7.89995
HMGCR	7.88221
IL7	7.85684
SP1	7.82558
NEAT1	7.81361
KIF21A	7.80343
EPO	7.77916
EMSLR	7.77759
CCR6	7.76681
AGTR2	7.7551
C4A	7.75402
IL7R	7.7488
STING1	7.74427
APOE	7.71305
CYP2A6	7.6936
BRCA1	7.68837
CCR2	7.682
MIR29C	7.68085
MIR210	7.67575
PRKN	7.66761
VIM	7.66543
CCL22	7.65676
CYCS	7.6499
PLAU	7.64488
IL6ST	7.64178
COPA	7.61611
KRT19	7.61488
MYH11	7.58343
MIR200B	7.55862
CD86	7.55032
TNFSF11	7.54835
IKBKG	7.54152
CORO1A	7.53712
RAB5A	7.52941
SYP	7.52716
STAT5B	7.52693
TSLP	7.51574
MIR93	7.51268
MIR29B1	7.50662
CYP1B1	7.46734
GCLC	7.46081
MIRLET7E	7.45443
PIK3CD	7.43195
F8	7.41363
MIR34A	7.40047
MUC16	7.37595
SERPINH1	7.35364
MIR26A1	7.33341
GUSB	7.32375
PRKG1	7.30192
DMD	7.30092
DEFB4A	7.2619
LAMP2	7.26175
ANGPT2	7.26119
MAP3K7	7.23587
NLRC4	7.21055
ITGB1	7.20495
MIR338	7.20332
MPL	7.19715
HSPE1	7.16786
NT5E	7.16662
TTR	7.13034
CYP2C8	7.12402
MIR16-1	7.12163
CASC2	7.10946
CALB2	7.0986
MIR27A	7.09501
POMC	7.09202
CCR1	7.08046
PLA2G4A	7.07805
CBL	7.07488
DNAH8	7.06784
NALCN	7.06504
ITGAL	7.06492
SOCS3	7.05814
LBP	7.0482
UPF1	7.0417
TAB2	7.03605
IL12A	7.03078
TLR3	7.03075
BLTP1	6.9844
TAC1	6.95247
GGT1	6.94155
MIRLET7G	6.92639
IRF9	6.89873
RAC2	6.88912
HLA-G	6.88375
BAX	6.87834
MIR708	6.85413
CD69	6.85238
SELL	6.81297
MIR124-3	6.81205
DNAH11	6.80918
IFIH1	6.801
STAT2	6.78179
BDNF-AS	6.75515
C5AR1	6.74709
IFIT3	6.70727
CD1A	6.70521
KCNN4	6.6757
RYR2	6.65726
PCNA	6.65612
CX3CR1	6.64041
IGF2	6.62221
VPS33A	6.61085
VKORC1	6.60782
FMO2	6.60253
PF4	6.5937
SNORD118	6.59002
TCIRG1	6.58753
CCL20	6.57105
IFNB1	6.55892
BPI	6.53096
TREM1	6.52222
SLC17A5	6.51949
HLA-C	6.51289
NR3C1	6.50053
MIR17HG	6.49955
MIR199B	6.49746
TIMP2	6.49644
NFKBIA	6.48855
HLA-DPA1	6.48513
IL27	6.4839
NF2	6.48013
PCAT1	6.47928
DHFR	6.46966
FCGR3A	6.46833
ANXA5	6.45609
HTR3A	6.44643
PTK2	6.4101
IRF8	6.40542
HABP2	6.40384
ATP12A	6.39884
CYP27B1	6.39705
CDH5	6.38899
LARS2	6.38445
VCL	6.37247
ABCA1	6.36964
LAMA2	6.35941
IL32	6.35344
IL3	6.3534
MIR125B1	6.34734
SYK	6.34644
LONP1	6.33438
PKHD1	6.31298
GZMB	6.30918
CCDC40	6.29351
NPC2	6.28215
LCN2	6.27757
ACP1	6.27126
MYC	6.26864
NOTCH4	6.24395
CYP1A2	6.21972
MIR125B2	6.20795
MIR203A	6.20156
S100A9	6.19858
ALPP	6.19841
MIR409	6.19637
MIR320A	6.19366
CASC8	6.18548
ADAM17	6.16679
PSG2	6.16356
NCF2	6.16342
CLEC12A	6.15625
TNFSF13B	6.137
JUP	6.12294
SELE	6.1224
MIR31	6.11493
RAB4B-EGLN2	6.11178
MIR197	6.10132
NFATC2	6.09765
MIR132	6.08717
PSMC3	6.08438
IL6R	6.08247
PSMB8	6.07495
MIR200A	6.05337
ARSB	6.04103
CDKN3	6.03887
SLX1A-SULT1A3	6.02649
TRA-TGC7-1	6.0163
MT-CYB	6.01263
MIR30E	6.01145
PWAR1	6.01111
DDAH2	6.00613
FOXO3	6.00308
RPS6KB1	5.99302
PRL	5.98265
LINC01554	5.9698
MIR30B	5.96476
HAMP	5.96242
BIRC5	5.95574
LOC111674472	5.95274
LINC-ROR	5.94872
MIR7-3HG	5.93629
UBA1	5.93379
CEBPB	5.92746
JAK3	5.92401
ITGB2	5.90548
DNAAF3	5.90535
MIR889	5.89115
SPI1	5.88723
PIK3C2A	5.88488
HLA-DRB5	5.87664
MIR30C1	5.87303
SERPINF2	5.86644
SPRED1	5.86341
PTGER4	5.85864
DLK1	5.85405
MIR342	5.85384
CCAT1	5.85173
COL18A1	5.85144
SLC37A4	5.8477
GAPDH	5.84613
TRC-GCA24-1	5.82718
PRKCD	5.82618
CXCL11	5.82495
IL12RB2	5.80854
CEACAM6	5.79754
MMP14	5.77795
ANXA1	5.77142
MIR182	5.76314
CR2	5.73461
SMAD7	5.73415
MIR511	5.73213
CLEC6A	5.73018
DSG2	5.71492
MLH1	5.71282
AGR2	5.70693
IRF3	5.70584
CX3CL1	5.7021
MIR339	5.70169
GZMA	5.70042
TRAF6	5.69316
CD1C	5.69136
LOC126861898	5.68704
CD47	5.6857
MIR205	5.68434
MIR183	5.67825
IGES	5.64615
CYP51A1	5.64563
LOC111674475	5.63858
SLC9A3	5.63188
LOC126862536	5.62549
ARG1	5.62063
FBL	5.61832
PLAUR	5.60957
SPRED2	5.6068
ZNFX1	5.59944
MIR32	5.59892
CTSB	5.58488
MIR483	5.58315
PDE6B	5.58161
RRAS2	5.57897
LAMP1	5.57095
MIR30D	5.55448
NADSYN1	5.54951
FCN3	5.54739
AVP	5.54124
PPIG	5.52693
CD68	5.52398
ACADM	5.52394
XIST	5.50747
IL4R	5.50196
MIR149	5.49142
STK11	5.49023
S100A8	5.48903
ACTB	5.4848
ITGA3	5.47742
ROCR	5.47721
MIRLET7A1	5.47491
MIR106A	5.46531
MR1	5.45976
BAZ1B	5.45542
RPS12	5.43509
PLA2G6	5.41747
WFDC2	5.40703
TGIF1	5.4059
MICA	5.38869
EXOSC10	5.3687
LAMA3	5.36328
CS	5.35951
MCL1	5.34991
ATP4A	5.34559
GUCY1A1	5.34434
MIR424	5.33677
CREBBP	5.32988
IRF5	5.32765
IL1RAPL2	5.32619
LYZ	5.32207
TLR8	5.32042
IGFBP7	5.30623
DEFB1	5.30472
SH2D1A	5.28922
SLC22A5	5.28685
CYP19A1	5.27795
NQO1	5.27725
TLX1NB	5.27221
DROSHA	5.26898
TPO	5.25354
THSD7A	5.21632
B3GAT1	5.20764
NCAM1	5.20729
TBP	5.19437
DNMT3B	5.19401
IDO1	5.18406
ITGB3	5.16498
HNF1A-AS1	5.15834
LEPQTL1	5.15312
CTSD	5.13703
CARD9	5.13063
RAD51	5.12744
FCGR1A	5.11698
PEPD	5.10883
CST3	5.10254
PON1	5.09327
LRBA	5.0823
MC3R	5.06869
ATG16L1	5.06694
NFKBIL1	5.06629
KIF5B	5.06044
RNU6-1	5.04153
PARP1	5.04074
TRD-GTC9-1	5.03666
ZEB2	5.03223
ALDH18A1	5.0321
NEU1	5.03081
SLAMF1	5.01892
IL23A	5.01621
CFH	4.99456
GSR	4.99204
PROCR	4.99196
TIMP3	4.99146
MAP3K8	4.9864
BPIFA1	4.98157
CD63	4.97795
TNFRSF13B	4.97132
TNFSF15	4.96689
POLR1HASP	4.964
PLS3	4.96145
CLEC1A	4.95629
SLC2A1	4.94428
MIR24-2	4.94359
CCR8	4.92077
CCL1	4.91591
TNFRSF11B	4.90475
CACNA1C	4.86997
MKI67	4.86893
MBP	4.86503
MIR212	4.86355
CCL7	4.86257
TOP2A	4.86016
CD247	4.85029
SLCO1B1	4.84952
MX1	4.84809
CALR	4.84624
ATP5F1A	4.84501
RPSA	4.84345
IGKC	4.84229
ICOS	4.83318
BAP1	4.83241
SLC4A1	4.83107
HLA-DRB3	4.82801
PRF1	4.82744
LIPA	4.81722
APLN	4.81668
HCN4	4.81255
EGR1	4.80932
S100A12	4.80857
SCARB2	4.80644
TFAP2A	4.80081
TBX21	4.79864
FCGR3B	4.79608
ESX1	4.79588
LOC119266102	4.79568
LOC111674477	4.79495
TRV-AAC1-4	4.79461
BRCA2	4.79347
PRKCA	4.77617
FOS	4.77441
MIR28	4.77401
IFNA2	4.77282
MIR101-1	4.7718
TUBG1	4.76343
MYOM2	4.76085
CASP10	4.75806
LGALS9	4.75633
NOS1	4.75602
SAA1	4.75031
MARCO	4.74703
GPX4	4.74623
SMARCAL1	4.74308
ABL1	4.73738
HLA-DQB2	4.73266
MIR378A	4.73246
RAB7A	4.73101
MIR192	4.72514
CMA1	4.7207
SNRNP70	4.70819
CEACAM7	4.69968
HULC	4.69552
S100B	4.6938
RNY3	4.68588
GPT2	4.65309
HLA-E	4.64247
SOX2-OT	4.63793
DCLRE1B	4.62785
GLUL	4.61766
IL37	4.61735
IL5RA	4.61718
HSPA5	4.61633
RETN	4.60958
ARL8B	4.60816
IGFBP2	4.60173
LEPR	4.58118
CLEC4E	4.57797
RAG1	4.57362
MMP13	4.56998
MIR33A	4.56282
MFN2	4.54745
PHGDH	4.53935
CTSZ	4.53711
APOA1	4.53113
RPS27A	4.52402
MYLK	4.52201
IL16	4.49562
CYP11A1	4.486
ZNF740	4.48579
CHUK	4.4813
PRDX6	4.48072
SRF	4.47277
NR3C2	4.46896
EZR	4.45948
CCL8	4.44852
EMD	4.44589
TMEM43	4.44457
FTO	4.4375
MIR139	4.42785
MIR95	4.41961
SHC1	4.40097
SLC22A4	4.3992
AHR	4.38555
HLA-DQA2	4.38
BACH2	4.37952
NAMPT	4.37811
MIR206	4.3646
IFNAR2	4.35795
TMPO	4.33871
CCL26	4.32126
ITGA5	4.32051
IGHG2	4.31911
YY1	4.31905
RAB20	4.31588
RARS1	4.31171
ASAP1	4.30639
MIR155HG	4.29389
RIPK1	4.28912
COPB1	4.28858
C1QA	4.28749
DIAPH1	4.27954
CAMK2G	4.27929
PWAR4	4.27385
SCNN1B	4.26916
FPR1	4.2642
CD46	4.26227
MIR185	4.26203
AGK	4.25983
MIR196A1	4.25974
CGAS	4.25544
MIR642A	4.24837
KRIT1	4.24693
DOCK8	4.23983
CACNA1G-AS1	4.23331
TRE-TTC3-1	4.22641
TLR10	4.22557
IFI44L	4.2249
RLBP1	4.21969
TRIM21	4.21895
ACR	4.20857
SLCO2A1	4.20528
ITGAX	4.20516
IL18R1	4.20309
LY96	4.20219
PPBP	4.19446
SIRT3	4.19248
IL10RA	4.18427
DSCAM	4.17708
ABCB11	4.16171
APEX1	4.15005
IL1RL1	4.14689
PPARA	4.14257
EREG	4.13775
MIR425	4.13768
PRDX1	4.13331
ANXA2	4.12917
PKP2	4.12895
MIR296	4.12484
HDAC1	4.1175
SIGLEC1	4.11669
IKZF1	4.10886
PI3	4.10453
CD5	4.1034
ENO1	4.09096
CTSK	4.08995
BCL6	4.08356
UBC	4.08212
CASP9	4.08191
CCHCR1	4.08163
CDH13	4.08125
GATA3	4.07921
PCSK6	4.0745
PHB1	4.07323
DNASE1	4.07182
MT-ND1	4.07028
BSG	4.06595
PXDNL	4.06156
RB1	4.05795
LBR	4.05779
RAG2	4.05671
ALDH2	4.05084
SPHK1	4.04851
TKT	4.04686
BTK	4.04156
MICB	4.04108
PPIA	4.04006
FCN2	4.03916
IGFBP1	4.02777
OSM	4.02709
PTGER3	4.02479
MMP10	4.02435
CD99L2	4.02221
GHRL	4.00707
NAGLU	4.00385
SKIC2	4.00352
ADA2	4.00103
COL5A1	3.9994
XIAP	3.98651
LRP2	3.98592
CKB	3.97353
ANXA11	3.97191
SDC1	3.96177
MT-ND6	3.95138
ITGA4	3.942
MCIDAS	3.93909
TNFRSF8	3.9343
UPK3A	3.93268
SOX11	3.92677
SPN	3.92295
CKM	3.92195
CDK4	3.91972
IRX2-DT	3.9197
MIR106B	3.9182
KLRK1	3.91464
DTYMK	3.91101
CRAT	3.90757
PADI4	3.90161
ESD	3.89521
GLIS3	3.89291
SIGIRR	3.89179
PTK2B	3.89002
MEFV	3.87978
TFRC	3.87313
CTNND1	3.87216
ENTPD1	3.87203
SLC25A24	3.86327
SLC7A11	3.86076
NAA15	3.85689
GALC	3.84524
DHPS	3.83273
ENPP1	3.83024
CDX2	3.81689
NCF4	3.81308
RNU4ATAC	3.80355
PPCS	3.79539
TLR7	3.79406
CD38	3.78961
PLA2G2D	3.7881
LINC00870	3.78495
SLC25A4	3.78152
SLC11A2	3.77503
PTHLH	3.77204
SEC24C	3.76915
XRCC5	3.76468
HDAC6	3.76333
IRF2BP2	3.75445
BCR	3.74301
CYP26A1	3.74231
EIF2AK3	3.73703
SLC40A1	3.727
CGB3	3.72061
MIR25	3.72056
OGG1	3.71991
CTSL	3.71743
GPI	3.71616
ETFDH	3.71323
ENSG00000262094	3.70616
PEX6	3.70194
TBK1	3.70033
DPP4	3.69577
IDH1	3.68488
MIR532	3.68444
MDC1	3.68344
IRAK1	3.6811
XRCC3	3.6747
IL36G	3.67432
NPC1	3.66957
TNFSF12	3.66903
HSP90B1	3.66573
EPRS1	3.66499
SCUBE2	3.66347
TJP1	3.66067
NALT1	3.65925
REL	3.65662
PSEN1	3.65495
FHL1	3.65473
BMAL1	3.65089
MSRA	3.65072
AIM2	3.65046
HCCAT5	3.64955
SNORD44	3.64863
IKBKB	3.64584
SSTR2	3.64557
MAF	3.64276
GRB2	3.64265
FOXO1	3.64077
MYOC	3.62649
LRRK2	3.62483
RAD50	3.62145
KEAP1	3.6148
APOB	3.60727
MAP3K5	3.60618
MIR582	3.60574
BANF1	3.60032
PTGDR2	3.59162
DUOX1	3.5886
NR1H2	3.58845
NTRK1	3.57994
ABCG2	3.5791
SATB2	3.57376
NME1	3.57078
PTPRD	3.57012
MIR193B	3.56926
PRKCZ	3.56804
DLL1	3.56666
DUSP14	3.56567
MIR9-1	3.54373
AKR1A1	3.54322
TREM2	3.54311
XPO1	3.54246
WAS	3.54229
NBN	3.53716
RUNX1	3.53523
ULK1	3.53485
HGS	3.53097
UGT1A1	3.52459
MYH9	3.52355
CPT2	3.5219
CTDP1	3.52155
LAG3	3.51863
SCARNA5	3.51549
IL21	3.51096
ABCC6	3.50961
DPF3	3.50358
MT-ND2	3.49187
CA2	3.49177
PSMB9	3.48038
LIF	3.47447
TAT	3.47018
FH	3.46425
KIF3A	3.45566
PIK3R1	3.44697
FCGR2B	3.44684
ABCC1	3.44614
BECN1	3.43236
PARK7	3.42966
MIR10A	3.42865
LINC01857	3.42649
PDP1	3.42643
PDE3B	3.42603
ITGAV	3.42578
ARRB2	3.42465
LIG1	3.42125
HPRT1	3.4169
MIRLET7I	3.416
LAT	3.41408
CD19	3.4125
POU5F1	3.4072
HCG27	3.40143
KCNA3	3.40077
PLEK	3.40019
MASP1	3.39768
FOSL1	3.39655
HCG4B	3.39614
NLRP12	3.39217
H6PD	3.38844
RAP1A	3.38685
TMEM50B	3.38355
MIR30C2	3.37357
CD9	3.37094
DUSP1	3.3679
CD59	3.36467
RAB11A	3.36199
PTGER2	3.36169
FLNB	3.35935
ABCC2	3.35679
RSPO4	3.3565
C4B	3.35071
RASGRP1	3.34666
MIR1246	3.34605
IGF2R	3.33376
TRAF2	3.33127
VDAC1	3.32788
ACTG1	3.32028
INSR	3.31253
SFPQ	3.31112
PSORS1C1	3.30725
SLC2A3	3.30527
MTRR	3.30038
CTNNA3	3.29789
POR	3.29683
DAXX	3.2898
FOCAD	3.28282
ATP7B	3.27648
CCL21	3.27391
SIRPA	3.27247
TRIP4	3.2701
BAK1	3.26828
ATP6AP1	3.26267
GAB2	3.26132
TG	3.24941
MIR20B	3.24928
RAB27A	3.24888
MSH5	3.2369
HSPA8	3.23377
TRIM27	3.2336
CCL15-CCL14	3.23277
TRAF3	3.22838
NOP58	3.22814
MIR494	3.21588
UBE3A	3.21322
CCNO	3.21313
SNTG1	3.21096
CFLAR	3.19548
BTLA	3.19328
CD1D	3.19322
GBP5	3.1884
HAS1	3.17707
MPP1	3.17303
CD81	3.17251
ACACA	3.16973
PACRG	3.16476
MIR361	3.1615
LILRB1	3.1594
KLRC4	3.15771
PTPN3	3.15234
TBCB	3.15167
CCL15	3.15157
VCP	3.14955
PRDX5	3.14789
OGDH	3.14611
BLVRB	3.13991
CYP3A5	3.13525
CD27-AS1	3.13477
PIK3C3	3.13266
PRKD1	3.13233
LARS1	3.13159
MOG	3.12755
PAPPA-AS1	3.12696
MS4A1	3.10511
STAT5A	3.10413
GLDC	3.10169
MAML2	3.09786
DUOX2	3.09714
HRH1	3.0962
AMACR	3.09327
EEA1	3.09252
ATP6V1E1	3.0905
TNFAIP3	3.08871
DEFA3	3.08846
KLK3	3.08607
KAT5	3.08308
P4HB	3.07382
LYN	3.07226
TFF3	3.0711
MIR625	3.06696
IL17RA	3.06066
ARMC2	3.05988
RPS6	3.05856
PSORS1C2	3.05288
SCAT1	3.04695
GTF3A	3.04549
FCN1	3.04413
FUT2	3.04307
SMC3	3.0429
LOC654780	3.03655
TRD	3.02841
APCS	3.02807
ERVW-1	3.02169
VAMP8	3.01254
MIR502	3.01153
DCK	3.00105
IL26	2.9983
ATP5F1E	2.99591
DDX1	2.99423
PLOD1	2.98953
TOX	2.98869
RETNLB	2.98252
DSC3	2.97978
HLA-DRB6	2.97864
RELB	2.97687
PPT2	2.97357
EHMT2	2.96995
MAPK10	2.96737
OCA2	2.96178
ABO	2.9576
RALA	2.95473
DCT	2.94286
TRN-GTT2-1	2.94263
DDX3X	2.94031
MIR33B	2.93626
MFAP2	2.9322
RIPK2	2.93093
FURIN	2.9274
THSD1	2.9187
APLNR	2.91779
TNFSF8	2.91616
ATF3	2.91571
HLA-DRB4	2.90888
EBI3	2.90766
RSPO3	2.90761
TRAF1	2.90183
SERPINB2	2.90181
HLA-DQB1-AS1	2.89987
VTI1B	2.89878
ARAF	2.89745
CES1	2.89445
CUL9	2.89411
C1QBP	2.89059
DLEU2	2.89039
TRIM39	2.88879
NR1H3	2.88767
CXCR6	2.88333
DPEP1	2.88036
BCL2L11	2.88013
TNFRSF9	2.87229
NEDD4	2.86788
HCCS	2.86033
CYP21A1P	2.85986
TENT5A	2.85327
MIR23B	2.84612
OGT	2.84377
HNRNPA2B1	2.83699
SH2B3	2.82553
DHCR7	2.82303
NUP107	2.81996
TARBP2	2.81945
LAMA1	2.81491
SNCA	2.81162
EMB	2.81082
CXCL13	2.80504
CDIPT	2.80075
TOP1	2.80051
HTR1A	2.79731
GNE	2.79725
MIR92A1	2.79547
AIF1	2.79189
CYP2F1	2.78794
CDC25C	2.78091
MIR320B2	2.78059
ACTN4	2.77905
MAOA	2.77546
OTC	2.77039
TRAFD1	2.76101
UQCRC1	2.75983
ATP6V0A2	2.75677
GPC6	2.75495
MYBBP1A	2.75425
MIR196B	2.75349
AHCY	2.75147
PDPK1	2.74909
CLCN6	2.7465
SIGLEC14	2.74549
KLRD1	2.74543
LSM2	2.74515

## Sheet: Table S7
Table S7.Targets of the Disgent database
CCL2
CD209
ASAP1
HLA-A
HLA-DRB1
SLC11A1
CCL5
CXCL10
IFNG
RBM45
IFNGR1
IL10
IL6
NCAPG2
MBL2
VDR
P2RX7
TLR9
RHOF
RNF34
MT1JP
IL4
TNF
TLR4
TLR2
IL1B
ESAT
PTBP1
PTBP2
TLR8
CFP
CRP
IL17A
SP110
INTS4
WNT3
IL18
IL2
TLR1
IL17D
IL27
MMP1
CAMP
PTPN22
IL12B
MARCO
MYDGF
NAT2
MRC1
CXCL9
IL1RN
TAP2
TAP1
HLA-DQA1
HLA-DQB1
CCL4
NOD2
LAMP3
CCR5
LSAMP
SEC14L2
KIR3DL1
COPD
MIR146A
NXF1
TIRAP
GEM
EGFR
CXCL8
IL5
CD14
IL1A
USO1
IL17F
THEMIS
SAT1
FOXP3
LTA4H
HLA-DPB1
ADA
CCL3
MMP9
FLNB
MIF
HLA-B
RELA
STAT4
IFNA13
IFNA1
MBP
SFTPA1
SLC7A2
MC3R
CEL
IRGM
CD163
LTA
SLC27A5
LEP
CCL4L2
SELL
DUSP14
ZNF410
HAMP
NLRP3
IL13
CCR2
IL2RA
GNLY
SMIM10L2B
CCL4L1
SMUG1
NOS2
IL17B
TREM1
SFTPA2
GIT2
VEGFA
PDR
PARP9
IL20
SMIM10L2A
IL22
NTM
FCN2
IL23A
ALB
CDR3
EREG
CDX2
MYD88
MYBBP1A
SOCS1
CTLA4
GZMB
FTO
HIF1A
IL23R
TRPV5
SERPINA3
BTNL2
IL21
MOK
PDE6B
MASP1
CD38
CD40LG
CD44
PRL
PTX3
TRPV6
PSMB8
MARCHF1
RETN
SMURF1
PRKCD
POU2F1
TOX
TOLLIP
MAPK1
BMS1
GAB2
MIR499A
CDH1
CD81
PRTN3
PTH
SLC14A2
TSC2
TSC1
ACTG2
TRC-GCA24-1
TNFRSF1A
TM7SF2
ACTG1
BECN1
URI1
THBD
TGFB1
TNFSF13
C4BPB
TST
AIMP2
CALCA
CAD
CXCR4
SLC30A1
CA12
YY1
NSMAF
UROD
CASR
VPS51
HAVCR2
TEK
CCN6
GRAP2
POTEM
MUC16
SLC39A8
FHL5
SELE
CXCL12
CCL20
ATG5
CD36
CCL1
PIWIL1
ARAFP2
CD27
NR1I2
P2RX6
CD247
STAT3
SPN
SOAT1
SIGLEC1
SLC22A1
SLC34A1
SLC7A1
SLC1A1
ADIPOQ
S100A12
PDCD1
GZMA
SLC39A6
ALOX5
ABCA4
KDM6B
FOXO3
P2RX2
KLRK1
CARD8
FHIT
FCGR3B
FCGR3A
FCGR2A
FCGR1A
ESR1
RNF19A
POLDIP2
CLEC4E
SLC39A2
IL19
GUSB
NR3C1
GIT1
ANGPT2
ANGPT1
UTS2R
IFNL1
IFNL3
GNA12
IL37
SLC39A1
AGO2
FBL
AKT1
ENO2
CISH
ACOT7
IRAK3
IL24
HCST
TNFSF13B
AHSA1
PROCR
ANP32B
TLR6
TCIRG1
EBI3
CDH13
P2RX5-TAX1BP3
SLCO6A1
CR1
CRAT
AGT
AGER
ACE
SHOC1
CYP2E1
ADRB2
CTSZ
CTNNB1
LYPD4
PIWIL4
FAM76B
MAPK14
BANF2
CRK
KLRC4-KLRK1
ZBTB7B
MPO
MMP12
MAL
MIR320A
MIR31
MIR30C2
MIR30C1
MIR29A
MIR22
MIR21
MIR197
MIR182
MIR149
MIR144
POTEKP
MSI1
MT1E
MBL3P
P4HB
P2RY2
P2RY1
P2RX5
P2RX4
P2RX3
P2RX1
ORM1
NME1
NHS
NFKBIL1
NFKB1
NBN
LYZ
LPA
AGMO
STING1
ICAM1
HSPD1
HSPA4
HSD11B1
HPX
HPD
HMOX1
HMGB1
HLA-DQB2
HLA-DPA1
HLA-C
ACACA
VSX1
IFN1@
ACTBL2
IFNGR2
KIR3DL2
KIR2DS3
KIR2DS1
GSTK1
ITIH4
ITGAX
ITGA2B
ISG20
IRF1
IRAK1
IL15
IL13RA2
IL12RB1
IL1R1
HDAC1

## Sheet: Table S8
Table S8.Summary of tuberculosis targets
TERT
ABCA3
SFTPC
SFTPB
IFNG
TNF
SFTPA1
SLC11A1
SFTPA2
HLA-DRB1
MARS1
NF1
NKX2-1
IL6
IL10
SERPINA1
MUC5B
CAV1
TLR2
SFTPD
IFNGR1
MMP1
TGFB1
HMOX1
CRP
CCL2
MIR21
ALB
IL1B
CXCL8
ACE
TLR4
SFTA3
MIR17
MBL2
GATA6
IL4
IL12RB1
MALAT1
NOTCH1
CXCL10
EDN1
MEG3
NOS2
HLA-B
IL12B
ELN
STAT1
CISH
ADA
IL17A
IL2
IL18
OAS1
JAG1
F2
CD209
CFTR
MIR22
H19
MIR451A
VDR
MMP9
MIR20A
NPPB
EGFR
NAT2
ZFPM2
MAPKAPK3
CSF2
CCL3
STAT3
HLA-DQB1
GJB2
CCL5
CYBB
MTBSX
LOC129936806
NOD2
CD4
STN1
MIR204
FBN1
INHA
KDR
IL13
EDNRA
RPL5
ELANE
AKT1
IL1RN
BMP6
GSTM1
TP53
NAF1
CCL18
IL5
SCGB1A1
LINC01672
ICAM1
LINC02605
IL1A
ACTA2
PTPN11
CD81-AS1
PPARG
PLAT
MGST3
SP110
MPO
IFNGR2
HIF1A
CP
SERPINC1
FAS
MAPK1
MIR3945HG
SOD1
AGTR1
MIR125A
FASLG
TGFBR1
REN
TINF2
NPPA
IL2RA
CYP2R1
TMX2-CTNND1
CERNA3
LINC01082
MIF
TGFBR2
VEGFA
RPA1
PIK3CA
CXCR3
NFKB1
GPT
P2RX7
DYNC2H1
MIR146A
CYP2C9
BMP4
GNLY
IRF1
F3
TIMP1
MRC1
CXCR4
MMP12
ROBO1
CCL4
SOD2-OT1
CD8A
MIR155
MTHFR
BMP2
THBD
CBS
EDNRB
CTLA4
HCK
MT-CO2
FLNC
MYH7
SERPINE1
MUC1
CSF3
TOLLIP
PRTN3
CYP2E1
AGER
TSC2
MT-CO3
CTNNB1
MIR140
B2M
GC
HP
ABCB1
SNHG5
TGFB2
TIRAP
TLR9
CCN2
DICER1
CCL11
HLA-A
CTSG
PGR-AS1
CAT
ZFPM2-AS1
GSTP1
ACE2
FN1
LTA
LMNA
VWF
IRGM
RAF1
ALOX5
HGF
CD14
MMP2
TLR1
NLRP3
CCR5
SOCS1
MIR223
SPP1
PDE4A
HSP90AA1
HSPD1
TLR6
MIRLET7D
PTEN
SMAD3
IL1R1
HMGB1
MAPK14
MMP7
MIR143
CD40LG
JUN
TYK2
MIR30A
MIR199A1
CXCR2
COL1A1
PTGS2
TTN
PIK3CG
FLNA
FARSB
MIR29A
MTOR
PDGFB
C3
GSTT1
MMP3
ITGAM
FOXP3
PDCD1
CD36
MIR150
ADM
CXCL9
CLEC7A
NFE2L2
FGA
GRP
FBN2
PLA2G2A
EPX
ADRB2
HLA-DQA1
CASP3
FCGR2A
PECAM1
IL33
HLA-DPB1
JAK2
MIR142
LEP
FGF2
MAP2K1
ACTA1
LOC117307477
CD274
CXCR1
ALDH1A2
RNASE3
LTF
JAK1
RORC
BCL2
SLPI
MMP8
VCAM1
PDGFRB
TNFRSF1A
DES
POSTN
CXCL12
MIR146B
CYP2B6
DLL4
IL9
CR1
IL15
MUC5AC
CYP3A4
CALCA
CEACAM5
TF
HAVCR2
MIR126
FGF7
PLG
MIR144
MAP2K2
ENO2
WT1
MAPK3
MIRLET7B
MIR486-1
CCR4
MIRLET7C
HSPA1A
EGF
NOTCH3
TSC1
CHGA
IGF1
FLCN
FGFR1
MIR214
PGM1
MASP2
TAP1
CCR7
SRC
IFNA1
SOD3
CD80
MIR34C
HFE
CDC42
SERPINA3
CLEC4M
LGALS3
CASP8
SMAD5-AS1
HBB
ROCK1
ALK
SIRT1
GATA2
CYP2D6
CXCL1
CCR3
CSF1
KMT2D
HOTAIR
PTPN22
IFNAR1
KRT7
CYBA
AFP
ATM
CYP1A1
IL17F
CXCL5
RIT1
IL23R
RAC1
HSPA4
XDH
PTPRC
HBG2
CD34
ANGPT1
MIR124-1
MIR145
MIR423
CCL17
INPP5E
LTA4H
DNAH5
SHOC2
CFC1
INS
SP140
LACTB
MYD88
CD163
G6PD
NUP88
PDCD1LG2
IGHE
CHI3L1
RBP4
CD27
CD1B
SOD2
NCF1
SNORD15A
IL2RB
ERBB2
MIR221
SHH
MIR193A
STAT4
CD40
MET
MIR23A
SERPINB1
MIR133B
ADIPOQ
RASA2
IL22
TGFB3
CYP2C19
STAT6
GBA1
BTNL2
CAMP
RNF213
DCN
CHIT1
MYBPC3
S100A4
GLO1
MAPK8
TLR5
THPO
PTGIR
TGFA
ZMPSTE24
IL11
CEACAM3
PTX3
RELA
RMRP
VPS33B
MB
GAS5
CASP1
CDH2
NR1I2
CREB1
TAP2
ISG15
CDKN2A
ADCY10
WNT5A
TNFRSF1B
CD28
TXN
CD44
AHSP
CD79A
TYMS
FASN
TNC
DEFA1
MIR99A
MIR27B
ADK
CXCL2
TEK
SLC2A10
MIAT
MIR499A
HMGCR
IL7
SP1
NEAT1
KIF21A
EPO
EMSLR
CCR6
AGTR2
C4A
IL7R
STING1
APOE
CYP2A6
BRCA1
CCR2
MIR29C
MIR210
PRKN
VIM
CCL22
CYCS
PLAU
IL6ST
COPA
KRT19
MYH11
MIR200B
CD86
TNFSF11
IKBKG
CORO1A
RAB5A
SYP
STAT5B
TSLP
MIR93
MIR29B1
CYP1B1
GCLC
MIRLET7E
PIK3CD
F8
MIR34A
MUC16
SERPINH1
MIR26A1
GUSB
PRKG1
DMD
DEFB4A
LAMP2
ANGPT2
MAP3K7
NLRC4
ITGB1
MIR338
MPL
HSPE1
NT5E
TTR
CYP2C8
MIR16-1
CASC2
CALB2
MIR27A
POMC
CCR1
PLA2G4A
CBL
DNAH8
NALCN
ITGAL
SOCS3
LBP
UPF1
TAB2
IL12A
TLR3
BLTP1
TAC1
GGT1
MIRLET7G
IRF9
RAC2
HLA-G
BAX
MIR708
CD69
SELL
MIR124-3
DNAH11
IFIH1
STAT2
BDNF-AS
C5AR1
IFIT3
CD1A
KCNN4
RYR2
PCNA
CX3CR1
IGF2
VPS33A
VKORC1
FMO2
PF4
SNORD118
TCIRG1
CCL20
IFNB1
BPI
TREM1
SLC17A5
HLA-C
NR3C1
MIR17HG
MIR199B
TIMP2
NFKBIA
HLA-DPA1
IL27
NF2
PCAT1
DHFR
FCGR3A
ANXA5
HTR3A
PTK2
IRF8
HABP2
ATP12A
CYP27B1
CDH5
LARS2
VCL
ABCA1
LAMA2
IL32
IL3
MIR125B1
SYK
LONP1
PKHD1
GZMB
CCDC40
NPC2
LCN2
ACP1
MYC
NOTCH4
CYP1A2
MIR125B2
MIR203A
S100A9
ALPP
MIR409
MIR320A
CASC8
ADAM17
PSG2
NCF2
CLEC12A
TNFSF13B
JUP
SELE
MIR31
RAB4B-EGLN2
MIR197
NFATC2
MIR132
PSMC3
IL6R
PSMB8
MIR200A
ARSB
CDKN3
SLX1A-SULT1A3
TRA-TGC7-1
MT-CYB
MIR30E
PWAR1
DDAH2
FOXO3
RPS6KB1
PRL
LINC01554
MIR30B
HAMP
BIRC5
LOC111674472
LINC-ROR
MIR7-3HG
UBA1
CEBPB
JAK3
ITGB2
DNAAF3
MIR889
SPI1
PIK3C2A
HLA-DRB5
MIR30C1
SERPINF2
SPRED1
PTGER4
DLK1
MIR342
CCAT1
COL18A1
SLC37A4
GAPDH
TRC-GCA24-1
PRKCD
CXCL11
IL12RB2
CEACAM6
MMP14
ANXA1
MIR182
CR2
SMAD7
MIR511
CLEC6A
DSG2
MLH1
AGR2
IRF3
CX3CL1
MIR339
GZMA
TRAF6
CD1C
LOC126861898
CD47
MIR205
MIR183
IGES
CYP51A1
LOC111674475
SLC9A3
LOC126862536
ARG1
FBL
PLAUR
SPRED2
ZNFX1
MIR32
CTSB
MIR483
PDE6B
RRAS2
LAMP1
MIR30D
NADSYN1
FCN3
AVP
PPIG
CD68
ACADM
XIST
IL4R
MIR149
STK11
S100A8
ACTB
ITGA3
ROCR
MIRLET7A1
MIR106A
MR1
BAZ1B
RPS12
PLA2G6
WFDC2
TGIF1
MICA
EXOSC10
LAMA3
CS
MCL1
ATP4A
GUCY1A1
MIR424
CREBBP
IRF5
IL1RAPL2
LYZ
TLR8
IGFBP7
DEFB1
SH2D1A
SLC22A5
CYP19A1
NQO1
TLX1NB
DROSHA
TPO
THSD7A
B3GAT1
NCAM1
TBP
DNMT3B
IDO1
ITGB3
HNF1A-AS1
LEPQTL1
CTSD
CARD9
RAD51
FCGR1A
PEPD
CST3
PON1
LRBA
MC3R
ATG16L1
NFKBIL1
KIF5B
RNU6-1
PARP1
TRD-GTC9-1
ZEB2
ALDH18A1
NEU1
SLAMF1
IL23A
CFH
GSR
PROCR
TIMP3
MAP3K8
BPIFA1
CD63
TNFRSF13B
TNFSF15
POLR1HASP
PLS3
CLEC1A
SLC2A1
MIR24-2
CCR8
CCL1
TNFRSF11B
CACNA1C
MKI67
MBP
MIR212
CCL7
TOP2A
CD247
SLCO1B1
MX1
CALR
ATP5F1A
RPSA
IGKC
ICOS
BAP1
SLC4A1
HLA-DRB3
PRF1
LIPA
APLN
HCN4
EGR1
S100A12
SCARB2
TFAP2A
TBX21
FCGR3B
ESX1
LOC119266102
LOC111674477
TRV-AAC1-4
BRCA2
PRKCA
FOS
MIR28
IFNA2
MIR101-1
TUBG1
MYOM2
CASP10
LGALS9
NOS1
SAA1
MARCO
GPX4
SMARCAL1
ABL1
HLA-DQB2
MIR378A
RAB7A
MIR192
CMA1
SNRNP70
CEACAM7
HULC
S100B
RNY3
GPT2
HLA-E
SOX2-OT
DCLRE1B
GLUL
IL37
IL5RA
HSPA5
RETN
ARL8B
IGFBP2
LEPR
CLEC4E
RAG1
MMP13
MIR33A
MFN2
PHGDH
CTSZ
APOA1
RPS27A
MYLK
IL16
CYP11A1
ZNF740
CHUK
PRDX6
SRF
NR3C2
EZR
CCL8
EMD
TMEM43
FTO
MIR139
MIR95
SHC1
SLC22A4
AHR
HLA-DQA2
BACH2
NAMPT
MIR206
IFNAR2
TMPO
CCL26
ITGA5
IGHG2
YY1
RAB20
RARS1
ASAP1
MIR155HG
RIPK1
COPB1
C1QA
DIAPH1
CAMK2G
PWAR4
SCNN1B
FPR1
CD46
MIR185
AGK
MIR196A1
CGAS
MIR642A
KRIT1
DOCK8
CACNA1G-AS1
TRE-TTC3-1
TLR10
IFI44L
RLBP1
TRIM21
ACR
SLCO2A1
ITGAX
IL18R1
LY96
PPBP
SIRT3
IL10RA
DSCAM
ABCB11
APEX1
IL1RL1
PPARA
EREG
MIR425
PRDX1
ANXA2
PKP2
MIR296
HDAC1
SIGLEC1
IKZF1
PI3
CD5
ENO1
CTSK
BCL6
UBC
CASP9
CCHCR1
CDH13
GATA3
PCSK6
PHB1
DNASE1
MT-ND1
BSG
PXDNL
RB1
LBR
RAG2
ALDH2
SPHK1
TKT
BTK
MICB
PPIA
FCN2
IGFBP1
OSM
PTGER3
MMP10
CD99L2
GHRL
NAGLU
SKIC2
ADA2
COL5A1
XIAP
LRP2
CKB
ANXA11
SDC1
MT-ND6
ITGA4
MCIDAS
TNFRSF8
UPK3A
SOX11
SPN
CKM
CDK4
IRX2-DT
MIR106B
KLRK1
DTYMK
CRAT
PADI4
ESD
GLIS3
SIGIRR
PTK2B
MEFV
TFRC
CTNND1
ENTPD1
SLC25A24
SLC7A11
NAA15
GALC
DHPS
ENPP1
CDX2
NCF4
RNU4ATAC
PPCS
TLR7
CD38
PLA2G2D
LINC00870
SLC25A4
SLC11A2
PTHLH
SEC24C
XRCC5
HDAC6
IRF2BP2
BCR
CYP26A1
EIF2AK3
SLC40A1
CGB3
MIR25
OGG1
CTSL
GPI
ETFDH
ENSG00000262094
PEX6
TBK1
DPP4
IDH1
MIR532
MDC1
IRAK1
XRCC3
IL36G
NPC1
TNFSF12
HSP90B1
EPRS1
SCUBE2
TJP1
NALT1
REL
PSEN1
FHL1
BMAL1
MSRA
AIM2
HCCAT5
SNORD44
IKBKB
SSTR2
MAF
GRB2
FOXO1
MYOC
LRRK2
RAD50
KEAP1
APOB
MAP3K5
MIR582
BANF1
PTGDR2
DUOX1
NR1H2
NTRK1
ABCG2
SATB2
NME1
PTPRD
MIR193B
PRKCZ
DLL1
DUSP14
MIR9-1
AKR1A1
TREM2
XPO1
WAS
NBN
RUNX1
ULK1
HGS
UGT1A1
MYH9
CPT2
CTDP1
LAG3
SCARNA5
IL21
ABCC6
DPF3
MT-ND2
CA2
PSMB9
LIF
TAT
FH
KIF3A
PIK3R1
FCGR2B
ABCC1
BECN1
PARK7
MIR10A
LINC01857
PDP1
PDE3B
ITGAV
ARRB2
LIG1
HPRT1
MIRLET7I
LAT
CD19
POU5F1
HCG27
KCNA3
PLEK
MASP1
FOSL1
HCG4B
NLRP12
H6PD
RAP1A
TMEM50B
MIR30C2
CD9
DUSP1
CD59
RAB11A
PTGER2
FLNB
ABCC2
RSPO4
C4B
RASGRP1
MIR1246
IGF2R
TRAF2
VDAC1
ACTG1
INSR
SFPQ
PSORS1C1
SLC2A3
MTRR
CTNNA3
POR
DAXX
FOCAD
ATP7B
CCL21
SIRPA
TRIP4
BAK1
ATP6AP1
GAB2
TG
MIR20B
RAB27A
MSH5
HSPA8
TRIM27
CCL15-CCL14
TRAF3
NOP58
MIR494
UBE3A
CCNO
SNTG1
CFLAR
BTLA
CD1D
GBP5
HAS1
MPP1
CD81
ACACA
PACRG
MIR361
LILRB1
KLRC4
PTPN3
TBCB
CCL15
VCP
PRDX5
OGDH
BLVRB
CYP3A5
CD27-AS1
PIK3C3
PRKD1
LARS1
MOG
PAPPA-AS1
MS4A1
STAT5A
GLDC
MAML2
DUOX2
HRH1
AMACR
EEA1
ATP6V1E1
TNFAIP3
DEFA3
KLK3
KAT5
P4HB
LYN
TFF3
MIR625
IL17RA
ARMC2
RPS6
PSORS1C2
SCAT1
GTF3A
FCN1
FUT2
SMC3
LOC654780
TRD
APCS
ERVW-1
VAMP8
MIR502
DCK
IL26
ATP5F1E
DDX1
PLOD1
TOX
RETNLB
DSC3
HLA-DRB6
RELB
PPT2
EHMT2
MAPK10
OCA2
ABO
RALA
DCT
TRN-GTT2-1
DDX3X
MIR33B
MFAP2
RIPK2
FURIN
THSD1
APLNR
TNFSF8
ATF3
HLA-DRB4
EBI3
RSPO3
TRAF1
SERPINB2
HLA-DQB1-AS1
VTI1B
ARAF
CES1
CUL9
C1QBP
DLEU2
TRIM39
NR1H3
CXCR6
DPEP1
BCL2L11
TNFRSF9
NEDD4
HCCS
CYP21A1P
TENT5A
MIR23B
OGT
HNRNPA2B1
SH2B3
DHCR7
NUP107
TARBP2
LAMA1
SNCA
EMB
CXCL13
CDIPT
TOP1
HTR1A
GNE
MIR92A1
AIF1
CYP2F1
CDC25C
MIR320B2
ACTN4
MAOA
OTC
TRAFD1
UQCRC1
ATP6V0A2
GPC6
MYBBP1A
MIR196B
AHCY
PDPK1
CLCN6
SIGLEC14
KLRD1
LSM2
KCNK3
COPD
BMPR2
CPS1
MTBS1
NRAMP1
SCLC1
DLEC1
DBR1
TERC
EIF4G1
LNCR5
ATP13A3
SLC34A2
TAPVR1
LNCR3
LUCAT1
CTEPH1
LNCR4
PLF
LNCR1
POT1
BRAF
MTBS2
ERCC6
SLC22A1L
FAM111B
MEN1
TSG11
PPP2R1B
KRAS
ZCCHC8
MADH9
NSMCE3
NOP10
EIF2AK4
CHRNA5
CHRNA3
PARN
FOXF1
TBX4
FARSA
CAPNS1
SARS2
MTBS3
RTEL1
CSF2RB
CSF2RA
XGIP
TRC3
TNFSF6
TIL4
TCS1
TASK
SPA2
SMDP5
SMDP4
SMAD9
SFTP4
SFTP2
SFTP1
SFTB3
SCYA2
SCAL1
PULAM
PRO1073
PPH1
POIKTMP
PHN
PFBMFT8
PFBMFT7
PFBMFT6
PFBMFT5
PARK2
OIAS
NS7
NRAMP
NOLA3
NISBD2
NGL
NDNL2
MCH5
MARS
MAR
MAC25
LRG47
LNCR2
KRAS2
IMD27A
IFI41
IFG
ICPPS
HMOX1D
GCN2
FKHL5
FARSLB
EIF4G
DPD1
DLC1
DAN
CYP2A3
COT
CML33
CMKBR2
CLOVE
CLG
CKN2
CDSIGN
CD49C
CAPN4
C20orf41
BWSCR1A
BSCL3
BACTS2
BACTS1
AIPCV
AILJK
AFURS1
ABC3
TR
SMDP3
SMDP2
SMDP1
RILDBC2
RILDBC1
RASK2
RAMSVPS
PPH6
PPH5
PPH4
POVD1
PDJ
PCLUD
PARK18
PAPPAS
PAOD2
NHL
NEU
MTRNS
MCP1
MCAP
MAGEG1
MADH6
KIAA1338
IMPT1
IMD27B
IMD117
IMD100
ILD1
IFI75
IFI1
IFI
GAPB3
EST2
EST
DKCB6
DKCB1
CYP2A
CRMCC3
COLEC5
COFS1
CGL3
CED
APT1LG1
ALPS2B
ACDMPV
VODI
TPL2
TPDS3
PVOD2
PPH3
PPH2
PFBMFT9
PFBMFT4
P450C2A
NS
METRS
MCM
MCAF
LICS
KIAA1088
JEB7
IMD69
ILD2
IBDIMDE
IBD19
HER2
FASL
DKCA2
DKCA1
CSB
BAIPRCK
VSCN2
PFBMFT2
MCMTC
LCCNS
ILLD
DKCB5
DKCB4
CHINE2
CFC2
ARMD5
ALPS1B
UVSS1
RALD
PFBMFT1
DKCA4
CWS5
CMT2U
TTD9
POF11
PFBMFT3
OES
CMM9
CLAPO
SPG70
CCM4
HMH
RBM45
NCAPG2
RHOF
RNF34
MT1JP
ESAT
PTBP1
PTBP2
CFP
INTS4
WNT3
IL17D
MYDGF
LAMP3
LSAMP
SEC14L2
KIR3DL1
NXF1
GEM
USO1
THEMIS
SAT1
IFNA13
SLC7A2
CEL
SLC27A5
CCL4L2
ZNF410
SMIM10L2B
CCL4L1
SMUG1
IL17B
GIT2
PDR
PARP9
IL20
SMIM10L2A
NTM
CDR3
TRPV5
MOK
TRPV6
MARCHF1
SMURF1
POU2F1
BMS1
CDH1
PTH
SLC14A2
ACTG2
TM7SF2
URI1
TNFSF13
C4BPB
TST
AIMP2
CAD
SLC30A1
CA12
NSMAF
UROD
CASR
VPS51
CCN6
GRAP2
POTEM
SLC39A8
FHL5
ATG5
PIWIL1
ARAFP2
P2RX6
SOAT1
SLC22A1
SLC34A1
SLC7A1
SLC1A1
SLC39A6
ABCA4
KDM6B
P2RX2
CARD8
FHIT
ESR1
RNF19A
POLDIP2
SLC39A2
IL19
GIT1
UTS2R
IFNL1
IFNL3
GNA12
SLC39A1
AGO2
ACOT7
IRAK3
IL24
HCST
AHSA1
ANP32B
P2RX5-TAX1BP3
SLCO6A1
AGT
SHOC1
LYPD4
PIWIL4
FAM76B
BANF2
CRK
KLRC4-KLRK1
ZBTB7B
MAL
POTEKP
MSI1
MT1E
MBL3P
P2RY2
P2RY1
P2RX5
P2RX4
P2RX3
P2RX1
ORM1
NHS
LPA
AGMO
HSD11B1
HPX
HPD
VSX1
IFN1@
ACTBL2
KIR3DL2
KIR2DS3
KIR2DS1
GSTK1
ITIH4
ITGA2B
ISG20
IL13RA2

## Sheet: Table S9
Table S9.Intersecting targets of tuberculosis targets and compound targets
PPARG
PPARA
TERT
RORC
MAPK1
CYP19A1
CA2
PARP1
CA12
NR3C1
NR3C2
MAPK14
ABCG2
CYP1A1
CYP1A2
CYP1B1
HSD11B1
TOP2A
PLA2G4A
VDR
G6PD
PTGER2
PLA2G2A
CXCL8
TOP1
HMGCR
RBP4
ALOX5
PLG
GSTK1
PTGDR2
TTR
NR1H3
PTGS2
PTGIR
CD81
CYP51A1
PDPK1
NR1I2
PTPN11
ACP1
MAPK3
PTGER4
CYP2C19
NOS2
IDO1
MMP2
PDE4A
MMP12
EDNRA
ACE
RPA1
PTGER3
MMP8
SLCO1B1
MAP2K1
ITGAL
LTA4H
SELL
SELE
TNF
TP53
ESR1
AGTR1
CMA1
CTSG
PRKCA
CYP26A1
KCNN4
P2RX7
HDAC6
HDAC1
PTPRC
PSEN1
CES1
IL6
GLUL
MIF
CTSK
CTSL
CTSB
F2
PLAU
CXCR2
TNFRSF1A
VCP
MEN1
CASP3
CYP2D6
CYP2C9
CYP3A4
MAPK10
ADAM17
ALDH2
MAPK8
JAK1
JAK2
ICAM1
ITGB2

## Sheet: Table S10
Table S10.Screening of Core Targets
CYP2C9
MAPK3
TP53
PPARG
HMGCR
CASP3
CYP2C19
CYP1A1
IL6
ESR1
PTPRC
CYP3A4
ACE
MAPK1
MAPK14
ICAM1
PPARA
CXCL8
PTGS2
TNF
PTPN11
CYP19A1
PRKCA

[truncated: 6 more sheets: Table S11, Table S12, Table S13, Table S14, Table S15, Table S16]
